# Supplementary material for: Disrupted Skies: How Offshore Wind Farms Alter Flight Behavior of Breeding Seabirds
Source: Ecol Evol. 2026 Jul 29;16(8):e74089. doi: 10.1002/ece3.74089 (PMC13418616; doi:10.1002/ece3.74089)
Supplement: Supplementary file 2 — Data S1: Location of the wind turbines. [file ECE3-16-e74089-s001.csv]

POINT_X	POINT_Y
121.9727012	28.95052485
121.9791948	28.95046145
121.9867997	28.95073574
121.993646	28.95077141
122.0006877	28.95069382
122.0075396	28.95075515
122.0146443	28.95086769
122.0216169	28.95082304
122.028714	28.95091426
121.968895	28.9361801
121.9767238	28.93628962
121.9848384	28.93626168
121.9927215	28.93647907
122.0006655	28.93646423
122.0087065	28.9365542
122.0168591	28.93648331
122.0246624	28.93661766
122.0208865	28.92227801
121.9649135	28.92165548
121.9725597	28.92176371
121.9809696	28.92187559
121.9889182	28.92195786
121.9967554	28.92171301
122.0048118	28.92211433
122.0129405	28.92210164
121.9723717	28.90732452
121.9607369	28.90817359
121.9796176	28.90749629
121.9871817	28.90737261
121.9946729	28.90756752
122.0021023	28.90751669
122.0095547	28.90768262
122.0169651	28.90778899
122.0132214	28.89320115
122.006108	28.89306855
121.9990224	28.8929971
121.9918056	28.89303
121.9845821	28.89300045
121.9775666	28.89292202
121.9703494	28.89295374
122.0253909	29.09868997
122.0305418	29.09894588
122.0363893	29.09894791
122.0425231	29.09902361
122.0487172	29.09914289
122.0543384	29.09911405
122.0597493	29.09920034
122.0176758	29.08386437
122.0228792	29.08386986
122.0281178	29.0838722
122.0335144	29.08401768
122.0387109	29.08396049
122.0440654	29.08404643
122.049339	29.08404497
122.0093968	29.06786792
122.01485	29.06788444
122.0203065	29.06793175
122.0261867	29.06794359
122.0324232	29.06795679
122.0383166	29.06809217
122.043946	29.06809276
122.0546761	29.08421798
122.0491983	29.06804628
122.0013089	29.05187819
122.0065472	29.05193261
122.0184185	29.05207165
122.02321	29.0521136
122.0278911	29.05216455
122.0331685	29.05206788
122.0386323	29.05215113
122.0438254	29.05230558
122.011752	29.03873491
122.0175619	29.03893718
122.0228612	29.0369807
122.0281484	29.0369814
122.0334959	29.03702577
122.0386778	29.03708369
122.0072446	29.03304413
122.0020573	29.03293643
121.9967648	29.03288614
121.9913671	29.03289325
121.9985268	28.96805413
122.0054154	28.96808909
122.0124205	28.96807841
122.0193565	28.96817991
122.0262523	28.96828437
121.8262913	28.8489277
121.8328272	28.84908919
121.8402442	28.84907969
121.8561117	28.84927207
121.8627276	28.84912864
121.8701786	28.84905606
121.8770384	28.84906362
121.8839522	28.84914744
121.8910399	28.84913562
121.8980363	28.84913087
121.8543098	28.84041986
121.8607704	28.84013667
121.866957	28.8398755
121.8733675	28.83955524
121.8797778	28.83923468
121.886051	28.838925
121.8924737	28.83872438
121.833126	28.83330767
121.8398765	28.83271832
121.8466058	28.83192771
121.8532232	28.83138905
121.860023	28.8308352
121.8667516	28.83004362
121.8733558	28.82938345
121.8802547	28.82890154
121.8868458	28.82812018
121.819637	28.83460596
121.8263853	28.83398953
121.8163853	28.82732104
121.8221576	28.82646346
121.8282218	28.82558193
121.8340868	28.82476821
121.8401161	28.82383712
121.8457709	28.8229881
121.8517786	28.82213607
121.8634908	28.82035217
121.869174	28.81949987
121.8753244	28.81860924
121.8812755	28.81778646
121.4944517	28.21710178
121.4967074	28.21242863
121.4989692	28.20781836
121.5017711	28.20360964
121.5050049	28.19943074
121.5082633	28.19550331
121.5119472	28.19154279
121.5157454	28.1880168
121.5200587	28.18464077
121.5246219	28.18162533
121.5114861	28.18182248
121.5021804	28.18936193
121.4978565	28.19421259
121.493755	28.19953899
121.4901996	28.20565339
121.4849126	28.19290005
121.4901495	28.18970624
121.4985476	28.18182978
121.5045725	28.18178567
121.4807881	28.1819753
121.4868058	28.18191979
121.4926357	28.18178733
