# Supplementary material for: Disrupted Skies: How Offshore Wind Farms Alter Flight Behavior of Breeding Seabirds
Source: Ecol Evol. 2026 Jul 29;16(8):e74089. doi: 10.1002/ece3.74089 (PMC13418616; doi:10.1002/ece3.74089)
Supplement: Supplementary file 3 — Data S2: Main data. [file ECE3-16-e74089-s004.csv]

individual.local.identifier	timestamp_hour	centroid_lat	centroid_long	mean_redirection	num_of_turns	mean_altitude_m	mean_tailwind	mean_crosswind	mean_speed_m_s	bearing_from_colony	Min_distance_to_turbine
35478066	2023/7/11 13:00	29.031151	122.015668	135.4992173	6	NA	0.949404862	-0.448193027	15.69525125	76.16886143	846.9175194
35478066	2023/7/11 14:00	29.033269	122.015924	92.56640812	4	NA	1.117900186	-2.808437359	34.99981658	13.13194173	648.1832097
35478066	2023/7/11 15:00	28.948009	121.929549	83.59585692	5	NA	2.387568333	2.482163969	10.69978235	-137.7387469	4053.823084
35478066	2023/7/11 16:00	28.912396	121.840552	51.06139047	3	NA	-2.204519668	3.762557619	6.938698395	-127.6312534	7017.678392
35478066	2023/7/11 17:00	28.859536	121.893633	88.13858767	4	NA	-3.80965868	4.416653342	15.22031292	-148.003456	1180.155566
35478066	2023/7/11 18:00	28.873762	121.816732	55.23267119	3	NA	-1.946035718	1.823097836	3.591710682	-131.9574764	2906.208296
35478066	2023/7/11 19:00	28.909433	121.988581	97.90953714	8	27.25	-2.877377291	-1.928200496	2.136648597	-169.0442428	266.0304706
35478066	2023/7/11 20:00	29.031437	122.015651	67.5	4	NA	-0.877466629	-5.170936101	0.805348879	37.21569384	838.0065835
35478066	2023/7/11 21:00	29.031423	122.015422	45	3	0.555555556	-1.879768975	-7.10288151	14.00271805	11.45180778	816.5636038
35478066	2023/7/11 22:00	29.031436	122.015533	146.2499991	8	24.2	1.23817508	-2.244515176	1.060561089	25.16086616	826.8025244
35478066	2023/7/11 23:00	29.03138	122.015447	142.965433	8	11	-0.84018101	0.005328637	5.101863963	16.96642399	819.9983175
35478066	2023/7/12	29.031494	122.015703	119.5084195	7	62.3	-0.468849354	-3.277452802	1.050873466	37.42701821	841.6442144
35478066	2023/7/12 1:00	29.031493	122.01555	45	2	32	-2.147813956	-7.546927664	0.123688323	23.79880101	827.0831477
35478066	2023/7/12 2:00	29.031261	122.015452	73.53133243	5	NA	0.661169475	0.286476264	6.552744236	27.96050158	823.5386351
35478066	2023/7/12 3:00	29.031426	122.015505	103.4217864	8	NA	-0.637899151	-4.384657689	1.833968946	22.39500459	824.3798734
35478066	2023/7/12 4:00	29.031214	122.015677	77.48413608	4	NA	0.356496378	-2.946725405	5.240292726	65.57006482	846.0654713
35478066	2023/7/12 5:00	28.963746	122.089444	72.70106021	3	NA	-2.745774187	1.301775963	24.58821739	135.9285781	6088.333311
35478066	2023/7/12 6:00	28.915956	122.029595	12.16441324	0	NA	8.119105305	-1.709656657	6.553388606	173.7837821	1100.964882
35478066	2023/7/12 7:00	28.87608	121.866286	90.10465931	5	NA	3.398641678	0.120133297	13.43836861	-139.7393116	3007.232894
35478066	2023/7/12 9:00	28.861065	121.946684	13.44653847	2	NA	-7.280087846	-4.164862487	18.51738418	-160.4276198	4221.552674
35478066	2023/7/12 10:00	29.0312	122.015455	26.58203629	2	NA	-0.402618938	-7.700808738	2.009788612	39.50032219	825.4705935
35478066	2023/7/12 11:00	29.030938	122.014817	81.31755056	6	NA	-1.231935761	-1.661300072	1.156822649	-107.1515469	773.6754175
35478066	2023/7/12 12:00	29.031562	122.015565	82.99157049	6	NA	-1.732735517	2.359154585	1.259423895	22.05734507	826.9590753
35478066	2023/7/12 13:00	29.031467	122.015476	78.75000152	6	NA	-2.293249053	-2.86074773	0.79227214	16.82302336	820.6428064
35478066	2023/7/12 14:00	29.034992	122.017206	128.5860176	8	101.9	0.780540878	0.778752009	29.15409677	22.71285738	438.6431256
35478066	2023/7/12 15:00	29.030836	122.014652	136.7104037	7	70.5	-1.109623815	-2.073205579	54.45981403	-111.9431861	761.9236276
35478066	2023/7/12 16:00	29.031933	122.015437	37.73335013	5	NA	-4.974930255	7.35296362	5.382493701	5.530455283	803.4379677
35478066	2023/7/12 17:00	29.031187	122.017561	99.09395501	6	34.2	2.83664722	1.908729516	11.30356476	86.87795919	823.9539054
35478066	2023/7/12 18:00	29.058744	121.978602	99.79246817	6	NA	0.295508788	-3.239409761	5.278876804	-49.4004165	2338.629696
35478066	2023/7/12 19:00	29.030168	121.973081	99.89532547	6	NA	1.205806587	1.057829327	7.163345641	-91.39737971	1806.666241
35478066	2023/7/12 20:00	29.032086	122.015737	86.27468561	5	NA	-0.391305508	-4.529096536	6.789365371	19.00139838	779.8897849
35478066	2023/7/12 21:00	29.031197	122.014983	55.32774315	4	NA	-4.463665767	-5.220410734	1.294092489	-69.82242862	781.0954468
35478066	2023/7/12 22:00	29.03145	122.015994	67.50000121	5	NA	-1.502076948	-5.339563326	0.865178507	57.15464787	843.7907728
35478066	2023/7/12 23:00	29.031991	122.015951	47.57987086	4	NA	-3.471499325	-5.779347119	1.946251235	30.4086421	785.7190897
35478066	2023/7/13	29.031749	122.015432	99.25199923	6	9.6	-1.740210911	0.540108545	20.04346231	6.668122769	810.3382148
35478066	2023/7/13 1:00	29.032045	122.015432	22.7170292	1	NA	1.051160118	3.278984324	16.45228904	4.632132598	791.5771699
35478066	2023/7/13 2:00	29.031535	122.015774	54.74457764	5	53	0.468064539	-5.234450657	3.278391171	39.81419439	838.7131823
35478066	2023/7/13 3:00	29.031395	122.015591	111.5777251	7	49	0.75347562	-1.879531871	1.493724739	34.72923204	833.3053906
35478066	2023/7/13 4:00	29.031444	122.015588	115.0043509	8	NA	3.456403208	0.214051703	2.73678007	30.64406326	831.8453113
35478066	2023/7/13 5:00	28.990546	122.048354	75.51583475	4	NA	4.113078045	1.909534691	6.782485851	144.3940789	3275.303601
35478066	2023/7/13 6:00	28.950732	121.924508	14.84912256	2	NA	7.990171001	-2.904084969	5.288644895	-135.1517328	4618.163673
35478066	2023/7/13 7:00	28.829648	121.906289	69.20006451	3	NA	1.527525705	-0.245027879	9.428700369	-154.5062156	1682.212854
35478066	2023/7/13 8:00	28.844802	121.936282	26.21548486	1	NA	-6.100936767	-1.633855784	13.16561836	-159.5077842	3762.808961
35478066	2023/7/13 9:00	28.924282	121.947493	25.12581149	3	NA	-0.418533489	-5.391212614	6.740364191	-150.7941039	1723.455227
35478066	2023/7/13 10:00	29.030433	122.016105	51.36827335	2	59.66666667	0.026290212	0.899296988	11.11151127	134.0470766	910.3130877
35478066	2023/7/13 11:00	29.031883	122.015535	82.25817561	7	105.8	-3.128032926	-0.51363624	5.968236074	11.87135109	806.4040441
35478066	2023/7/13 12:00	29.029381	122.008089	35.71063437	2	20.6	6.032120037	-2.21476128	11.44301204	-104.9262388	414.2570355
35478066	2023/7/13 13:00	29.031349	122.016154	30.62913044	3	103.9	0.414434436	-8.171242873	0.913496401	69.36981827	852.1563767
35478066	2023/7/13 14:00	29.033922	122.016184	94.54755034	7	58	3.637538894	-1.904780466	29.1857011	14.57942208	571.8396122
35478066	2023/7/13 15:00	29.031618	122.015462	55.37680679	3	29.25	-4.864029084	0.718341936	18.85699259	11.0057074	815.9030183
35478066	2023/7/13 16:00	29.031477	122.015522	112.5000006	7	NA	1.80821532	-3.175727361	0.834736179	21.64016044	824.7871676
35478066	2023/7/13 17:00	29.031356	122.015403	120.4469891	8	NA	1.189505719	-0.788023047	3.530702268	10.82557771	816.4283312
35478066	2023/7/13 18:00	29.043927	122.008485	40.75971154	5	1.6	5.824735345	0.688490466	3.460703067	-25.13232292	657.5901376
35478066	2023/7/13 19:00	29.005421	122.055526	25.49299401	5	41.9	-4.845717249	6.191818711	2.92667424	125.9886382	3874.234597
35478066	2023/7/13 20:00	29.031565	122.015609	19.15003102	2	55.875	5.418798693	5.923847704	7.974744205	25.75858706	831.094412
35478066	2023/7/13 21:00	29.031276	122.015349	90.14556826	5	19.9	-0.099059581	-0.945208714	8.71057325	1.520862797	813.4000795
35478066	2023/7/13 22:00	29.031385	122.015634	68.74614431	4	4	-0.103694406	-5.600291807	1.972856918	40.03553691	837.6351285
35478066	2023/7/13 23:00	29.032491	122.016195	72.66382257	5	155.3	-1.3899081	1.387712538	5.78027193	27.96263494	726.7734869
35478066	2023/7/14	29.03176	122.015591	68.80515919	5	35.5	0.195806001	-0.363607369	5.761913263	17.78232782	818.3321165
35478066	2023/7/14 1:00	29.031923	122.015846	70.81922381	7	NA	1.184651236	4.061073733	1.275642156	27.68709329	795.1922238
35478066	2023/7/14 2:00	29.031911	122.015923	101.2499979	5	NA	-1.6178479	-2.721342824	0.720575793	31.54204387	794.9525934
35478066	2023/7/14 3:00	29.031998	122.015796	94.77962076	7	40	1.625746164	-1.088096209	13.11177738	23.45686603	788.1156653
35478066	2023/7/14 4:00	29.031539	122.015694	143.6265412	8	42.16666667	0.676505375	-0.154540279	3.113124784	33.9366767	839.7808513
35478066	2023/7/14 5:00	29.031452	122.015561	96.81687519	6	NA	-0.198327439	-2.11688694	1.558863593	27.28305221	829.0867293
35478066	2023/7/14 6:00	29.031279	122.015607	87.52807842	5	33.88888889	-0.441234489	-2.743387575	12.02359693	49.46967883	837.7353935
35478066	2023/7/14 7:00	29.041816	122.001616	99.8335896	5	41.7	1.724155923	0.924208724	11.13112766	-48.33101144	985.1214916
35478066	2023/7/14 8:00	29.084443	121.988579	128.0758496	7	16	0.677283944	-0.381847215	6.994241421	-23.77571621	2735.628798
35478066	2023/7/14 9:00	28.986804	121.968195	128.0389947	6	NA	1.280137902	-0.488455887	14.38544904	-136.8801331	3613.506268
35478066	2023/7/14 10:00	29.000526	122.006016	67.63854992	3	NA	-1.384699521	0.898012804	24.25756968	-164.9778857	3595.651784
35478066	2023/7/14 11:00	29.031683	122.015123	85.67502077	6	NA	-3.216920017	-1.467188777	14.40300339	-17.80507656	782.111459
35478066	2023/7/14 12:00	29.032139	122.01534	98.81723508	6	NA	2.804055291	0.186468958	40.37522061	-0.147499512	783.9538795
35478066	2023/7/14 13:00	29.031713	122.015554	77.8277062	6	NA	-0.761002731	-4.457581028	0.504282676	16.33782933	822.7430856
35478066	2023/7/14 14:00	29.00235556	121.9719078	69.87477353	5	208.8888889	0.077875606	5.169878953	189.2958428	-126.9465622	3879.435507
35478066	2023/7/14 15:00	28.9009	121.874931	83.14971216	4	79.77777778	3.339737714	-0.436446056	17.05435033	-136.4788456	5748.917242
35478066	2023/7/14 16:00	28.843056	121.912046	112.3747722	7	1832.2	-0.606684511	-1.015719692	243.0213971	-154.1817718	1523.911584
35478066	2023/7/14 17:00	28.877694	121.920133	63.07267779	4	96.6	-4.347440217	-2.760233472	10.45246877	-151.3452534	3830.130404
35478066	2023/7/14 18:00	28.928981	121.941068	90.32149502	5	15	-0.914464525	-0.680677124	19.94625217	-147.3761714	2462.827703
35478066	2023/7/14 19:00	28.913349	121.96257	127.3779984	6	1.8	-0.870080013	-1.956572443	20.76139564	-158.4740735	600.8258751
35478066	2023/7/14 20:00	28.94051	121.947165	105.279925	7	134.7142857	0.317889507	-0.403326173	6.602445173	-146.4842626	2172.276285
35478066	2023/7/14 21:00	28.961136	121.96643	98.33455474	7	11	-1.206562975	1.077896093	16.35488503	-148.404616	1325.479032
35478066	2023/7/14 22:00	29.031515	122.015935	51.0861372	4	7.6	-4.714757066	0.915881879	5.220442634	50.14216386	837.7743894
35478066	2023/7/14 23:00	29.032223	122.016136	67.5	5	NA	0.158426221	-0.901432158	0.857341068	31.38455027	757.0278904
35478066	2023/7/15	29.031195	122.014833	94.62679161	6	241.2	0.47038957	-0.486746363	48.88786645	-75.69651977	767.0637057
35478066	2023/7/15 1:00	29.033461	122.014808	90	4	NA	0.1299837	-0.895946966	1.135800841	-11.17580809	655.9698045
35478066	2023/7/15 2:00	29.03205	122.015557	92.51148782	4	19.8	-0.242399979	-0.710484605	10.58586954	10.97572542	787.9367641
35478066	2023/7/15 3:00	29.031437	122.015582	79.42175016	6	37.88888889	-2.921835915	-0.83106085	5.321453813	30.50984088	831.4402043
35478066	2023/7/15 4:00	29.031588	122.015764	95.66851277	6	NA	0.044218312	-1.148272571	2.544706528	36.09859974	833.1719386
35478066	2023/7/15 5:00	29.031608	122.015765	138.9962861	8	38.5	1.071924706	-0.607276466	3.399350289	35.11430299	830.9843303
35478066	2023/7/15 6:00	29.031425	122.015562	103.2910128	5	NA	-1.068976724	-2.168037629	0.742027624	29.1948374	829.8240288
35478066	2023/7/15 7:00	29.03161889	122.0154189	126.4633416	7	32.5	0.443275023	1.490687102	5.899057432	7.05519188	811.7644106
35478066	2023/7/15 8:00	28.92024	121.94522	148.5047001	7	31.1	0.903601753	-0.086357149	20.63488481	-150.8953421	1926.769617
35478066	2023/7/15 9:00	28.831056	121.917815	51.84427882	2	NA	-2.665636874	0.95110774	12.91832406	-156.7602404	2615.104793
35478066	2023/7/15 10:00	28.818609	121.89873	65.05307432	6	82.44444444	0.547491814	-1.05369372	6.61658262	-154.1979462	1567.387765
35478066	2023/7/15 11:00	28.929506	121.980046	9.574426042	0	68.8	-3.113598388	-3.555476615	10.30535247	-163.0006456	818.6698444
35478066	2023/7/15 12:00	29.031218	122.015621	90	5	NA	0.783789243	-1.385217892	1.423790713	60.6568743	840.663823
35478066	2023/7/15 13:00	29.031462	122.01558	157.5	7	11.5	0.345617321	-0.588643286	0.865818262	28.63588549	830.6604577
35478066	2023/7/15 14:00	29.031376	122.015456	94.13174344	7	31	-0.026322989	-2.052723317	5.569522505	18.57276188	820.9523011
35478066	2023/7/15 15:00	29.03171	122.015103	66.48813846	5	27	1.886942137	-1.839272053	22.13001122	-18.53704002	779.6267471
35478066	2023/7/15 16:00	29.031369	122.015619	52.40909527	3	47	0.976986756	-4.445263452	0.853850188	40.06577829	836.601534
35478066	2023/7/15 17:00	29.032979	121.979651	8.47071796	0	83.2	4.951139172	4.570580243	8.9975574	-86.52820298	1141.281926
35478066	2023/7/15 18:00	29.03104	121.946432	55.24729062	3	182.6	0.217181302	-1.907377226	9.731237676	-90.0217834	4381.897881
35478066	2023/7/15 19:00	28.999687	122.000776	47.78225017	5	23.3	0.351881536	-0.302566824	8.603696636	-157.8075775	3512.903595
35478066	2023/7/15 20:00	29.031528	122.015884	67.52555301	3	68.8	2.378131782	1.484789329	8.228249434	46.74272844	837.3150075
35478066	2023/7/15 21:00	29.031432	122.015556	134.9999988	8	25.7	-0.363379602	-1.354290291	0.720578124	28.04059331	829.0858365
35478066	2023/7/15 22:00	29.031574	122.01541	30.65718527	1	58.3	-1.209597178	1.912019482	10.1364623	6.796918465	811.8991497
35478066	2023/7/15 23:00	29.032385	122.016029	55.32766166	5	NA	-3.399006033	1.934345571	2.306652649	24.80475997	741.4128645
35478066	2023/7/16	29.032276	122.015216	87.80714742	4	65.5	-2.527574763	0.082873417	5.798238959	-5.338843492	772.8552071
35478066	2023/7/16 1:00	29.031463	122.015693	85.79480423	6	53.6	1.413368358	0.894625377	3.433293901	38.81229236	841.3996887
35478066	2023/7/16 2:00	29.031493	122.015359	58.09455963	7	NA	5.518363234	-1.126601128	0.86933722	1.941149345	808.8937105
35478066	2023/7/16 3:00	29.031779	122.015348	64.16853207	5	28.5	2.830817409	2.314199251	12.24747852	0.353336657	801.6982474
35478066	2023/7/16 4:00	29.032315	122.016382	100.8725834	7	39.57142857	2.348425245	0.10813459	18.53126411	36.49104272	742.9243866
35478066	2023/7/16 5:00	29.03154	122.015236	50.56454439	6	NA	1.104346533	-4.256034107	0.82514021	-11.58143247	796.0829103
35478066	2023/7/16 6:00	29.04729	121.976529	117.4250733	6	NA	0.444147292	0.990997821	24.88342731	-64.57288534	2152.89282
35478066	2023/7/16 7:00	29.00914	122.03253	80.40669284	6	22.7	-0.364747022	-1.955695259	6.804560875	145.44779	3092.195377
35478066	2023/7/16 8:00	29.032292	122.014577	51.01375361	5	32.5	-0.109585427	-1.991266947	9.288844771	-29.06697406	719.0849661
35478066	2023/7/16 9:00	28.993715	122.042214	23.89705006	1	30.9	-0.121920603	3.124830796	17.19026794	147.695123	3219.382078
35478066	2023/7/16 10:00	29.01975	122.007179	75.25617843	3	NA	-0.952637141	1.188508575	13.21915607	-147.6527358	1473.490513
35478066	2023/7/16 11:00	28.900682	121.934384	78.13437302	5	NA	-2.261336748	1.337109656	14.61959996	-151.3460146	2700.950873
35478066	2023/7/16 12:00	28.85201	121.918195	35.66313149	2	NA	-3.809143805	2.972970188	14.55500857	-154.4655083	1992.775364
35478066	2023/7/16 13:00	28.913504	121.964635	109.7372975	5	18.8	-0.140104792	-0.625885856	22.56378285	-159.2184599	702.5319862
35478066	2023/7/16 14:00	29.032089	122.016025	105.4527546	5	NA	0.263747033	2.449811762	2.335002341	30.72537235	773.6519169
35478066	2023/7/16 15:00	28.999942	121.966358	85.85890529	4	NA	1.393307657	1.813225875	23.24229117	-125.8620354	4390.315434
35478066	2023/7/16 16:00	28.950337	121.972717	38.611017	2	NA	1.792122216	-1.794220239	11.6114446	-155.0912699	20.87732013
35478066	2023/7/16 17:00	28.866754	121.893119	87.52328456	4	NA	-1.578029227	3.327636686	35.90343854	-146.7772505	1963.221661
35478066	2023/7/16 18:00	29.017002	121.922307	29.27153758	2	53.8	4.516829036	0.90461548	16.98669135	-99.74634015	6954.267146
35478066	2023/7/16 19:00	29.010597	121.937017	116.5827745	6	7.7	-1.678530371	-0.210835968	48.75688486	-106.5505768	5843.01473
35478066	2023/7/16 20:00	29.031952	122.015918	70.77173063	6	67.3	0.559383465	1.579053037	5.165640789	30.10873991	790.5998714
35478066	2023/7/16 21:00	29.031075	122.015396	78.97883597	6	132.6	2.060120298	-2.021881186	7.052673985	96.9897005	823.4672394
35478066	2023/7/16 22:00	29.03137	122.016276	57.74439014	4	NA	-2.557843317	-0.743874737	29.17669334	70.5642453	848.0227785
35478066	2023/7/16 23:00	29.031086	122.016065	52.06039355	2	19.2	4.133693781	1.631131501	12.58201765	89.52120478	882.3300812
35478066	2023/7/17	29.03131444	122.0156878	86.31502265	5	5.888888889	2.880379552	-0.883860259	8.13305863	52.34512941	844.4876642
35478066	2023/7/17 1:00	29.03136	122.015716	132.6832073	8	22.7	-0.788189643	-0.758137756	6.439602161	49.56115706	846.0367211
35478066	2023/7/17 2:00	29.031356	122.015602	66.60654437	4	24	2.455748008	-1.279598613	1.330715813	39.57385477	835.3085739
35478066	2023/7/17 3:00	29.03175	122.015244	73.05880536	5	31.8	-0.398144407	-0.868121754	10.91909992	-7.41411898	792.3015893
35478066	2023/7/17 4:00	29.031382	122.015464	99.71667383	6	20.6	-0.69040953	2.015602172	1.768987687	19.42529788	821.562173
35478066	2023/7/17 5:00	28.991624	122.003599	112.2269142	6	NA	0.468578414	1.296199531	25.30750589	-165.3349837	2614.511725
35478066	2023/7/17 6:00	28.943197	121.93612	130.40723	8	NA	0.334674965	-0.641785577	4.728849813	-141.5806779	3288.692758
35478066	2023/7/17 7:00	28.93735	121.973044	86.84577622	5	NA	0.513568825	-2.480449352	15.09903729	-158.3467031	377.532634
35478066	2023/7/17 8:00	29.031246	121.90007	91.36832714	4	NA	1.632070899	1.685748178	20.88879225	-89.87854376	8895.019624
35478066	2023/7/17 14:00	29.031538	122.01565	94.29447994	7	NA	0.840459887	0.643692056	2.07775553	30.5326311	835.6028602
35478066	2023/7/17 16:00	29.024728	122.016633	98.91711133	6	165.2	0.065932479	0.317230764	19.5277189	169.8814129	1298.447169
35478066	2023/7/17 18:00	29.03197778	121.9472767	81.78796871	5	198.4444444	1.251513982	-0.289307541	51.6371857	-89.12433484	4295.981883
35478066	2023/7/17 19:00	29.042541	121.957353	130.6803948	7	96.2	0.156611094	-0.416767386	15.29489598	-77.31222477	3481.382412
35478066	2023/7/17 20:00	29.031984	122.015663	125.2539568	7	53.1	0.462645301	0.117438359	33.59454139	17.28835497	792.5528764
35478066	2023/7/17 21:00	29.031773	122.015694	52.25197038	5	71.9	-0.046456597	-2.141843585	4.80418066	24.01094175	814.6322573
35478066	2023/7/17 22:00	29.031609	122.01608	8.479717592	0	108.4	1.653192527	-3.129473929	4.795118449	50.79425877	824.9580727
35478066	2023/7/17 23:00	29.031531	122.015823	122.2010254	7	18.3	-0.371146188	0.584164325	8.907063089	43.12574876	838.1693609
35478066	2023/7/18	29.0315	122.015832	90	7	NA	-0.527832538	-0.375136667	1.186043405	45.70000582	841.358699
35478066	2023/7/18 1:00	29.031509	122.015991	77.82772316	7	39.33333333	0.901976494	0.355472594	3.405066839	53.05016907	837.4135819
35478066	2023/7/18 2:00	29.031234	122.015031	86.29546592	6	NA	-1.272052959	0.107813531	24.30287318	-60.79942952	784.5497377
35478066	2023/7/18 3:00	29.031567	122.015875	69.73431827	6	NA	-0.563615445	-0.783906896	3.906856018	43.86855992	833.248366
35478066	2023/7/18 4:00	28.998165	122.030659	49.72950641	2	NA	0.793427284	0.962960154	14.68297087	157.7514224	3339.574386
35478066	2023/7/18 5:00	28.891471	122.077099	13.6093453	0	NA	0.379316796	-0.939168276	7.834346875	158.7276698	6137.555017
35478066	2023/7/18 6:00	28.841638	121.973423	134.2255773	7	NA	0.117582765	0.046748215	15.47096082	-168.9746604	5695.42838
35478066	2023/7/18 7:00	28.893827	121.771939	54.30747835	4	NA	0.143489468	-0.192661487	14.20044904	-122.6084704	7271.947279
35478066	2023/7/18 8:00	28.907917	121.766206	62.58368559	5	NA	-0.25279337	0.039671821	3.890336218	-119.282717	8780.794868
35478066	2023/7/18 9:00	28.9736	121.896315	66.79512383	3	32.5	0.348427487	0.500525837	29.99789248	-118.7522629	7872.702376
35478066	2023/7/18 10:00	29.032435	122.016636	79.76935186	5	125.7	0.198369706	0.108915474	37.85428098	39.99670613	726.3018497
35478066	2023/7/18 11:00	29.03138	122.015661	140.2785355	8	17	0.360619989	0.090205484	1.946656869	43.02938969	840.3226844
35478066	2023/7/18 12:00	29.031335	122.016078	102.8674108	6	NA	0.775066212	-0.183124718	4.359169951	68.50878856	854.9083056
35478066	2023/7/18 13:00	29.037398	121.961576	46.59256524	2	43.88888889	2.121881095	1.743447935	8.250197787	-82.37207765	2944.470853
35478066	2023/7/18 14:00	29.033014	122.015313	100.7111568	5	NA	0.094497126	0.967248421	52.32316589	-0.78392605	692.0868882
35478066	2023/7/18 15:00	29.009101	121.967889	51.18989905	2	NA	2.762087631	1.196131239	17.30042104	-117.7760989	3490.748956
35478066	2023/7/18 16:00	28.989267	121.913459	74.15578667	5	NA	-0.128145818	-0.329661968	8.196297031	-115.0020982	7195.781015
35478066	2023/7/18 17:00	28.931772	121.931958	143.4291874	8	NA	0.331403896	0.378557511	3.282602024	-143.5413649	3403.412721
35478066	2023/7/18 18:00	28.885992	121.817729	117.3765813	7	NA	-0.101794381	-0.166776276	1.635771074	-129.8075704	4192.058439
35478066	2023/7/18 19:00	28.895375	121.928245	119.5853468	8	NA	-0.325343444	-0.092952948	15.76726289	-150.5367088	3471.960722
35478066	2023/7/18 20:00	29.031421	122.015571	94.76317313	6	NA	-0.023543209	-0.733545815	1.228342537	30.47996595	830.7758888
35478066	2023/7/18 21:00	29.031413	122.01556	131.7949066	8	9.1	0.914042438	0.188378222	1.964777173	29.84079811	829.9225799
35478066	2023/7/18 22:00	29.031405	122.015534	32.82772776	4	25.7	-0.151370149	-3.452329533	0.396136174	27.35443294	827.6451686
35478066	2023/7/18 23:00	29.031405	122.015883	56.070834	4	40.3	-0.862309433	-2.51230523	1.415643557	55.64877953	850.7086008
35478066	2023/7/19	29.031484	122.015695	138.2203068	7	35.1	-0.624259162	0.136494926	2.845258883	37.48272465	841.1085674
35478066	2023/7/19 1:00	29.031224	122.015564	84.83613051	7	7.3	1.616787147	0.6950483	1.506873736	53.56795994	835.115001
35478066	2023/7/19 3:00	29.031438	122.015575	88.12006048	6	35.9	-0.489322379	-0.885542378	3.391082484	29.70082944	830.7504272
35478066	2023/7/19 4:00	29.032134	122.015672	119.8144466	7	4.875	-0.125720738	-0.395199163	7.075331455	15.34575209	776.1877355
35478066	2023/7/19 5:00	28.961758	122.039662	53.77143357	3	NA	1.078935559	2.857486894	8.777036091	162.8535329	1493.872187
35478066	2023/7/19 6:00	28.920112	121.994404	105.0975892	7	NA	-0.382566244	-0.347657816	1.873321376	-170.5739189	289.9345912
35478066	2023/7/19 7:00	28.937296	121.93019	126.9789909	8	NA	-0.022636788	-0.121675999	11.39849366	-141.3775834	3775.694669
35478066	2023/7/19 8:00	29.022669	122.001153	28.63414118	2	NA	2.858412491	0.457355132	16.64134829	-123.9948773	1141.411902
35478066	2023/7/19 9:00	29.031199	122.015751	116.0531593	8	23.5	0.601706046	-0.694143847	35.75662785	71.73713376	853.4621488
35478066	2023/7/19 10:00	29.031127	122.015231	49.76317507	3	33	-0.047054959	-0.28181378	2.890091111	-64.82862479	806.4428872
35478066	2023/7/19 11:00	29.031592	122.015454	114.111486	6	25.1	-0.65635016	-0.705809465	3.652006564	10.79238398	815.7023259
35478066	2023/7/19 12:00	28.990615	121.986657	24.86505944	1	64.4	-0.264352678	1.490923233	22.03435531	-148.0640475	2755.167722
35478066	2023/7/19 13:00	29.03085	122.014712	22.50000061	2	NA	0.667556889	-3.568215366	0.108147942	-112.584122	766.9672782
35478066	2023/7/19 14:00	28.927804	121.970948	102.4880932	6	93.3	-0.613544978	-0.08873533	3.942222063	-159.2834964	687.6732414
35478066	2023/7/19 15:00	28.921425	121.999482	160.998492	8	NA	-0.249256157	0.644260803	5.75868234	-172.7475878	267.7867045
35478066	2023/7/19 16:00	28.912786	122.024566	31.50694212	2	NA	-0.639594719	2.78012025	30.32812212	176.0756779	925.3138447
35478066	2023/7/19 17:00	28.903407	122.002133	139.9984462	7	NA	-0.61735138	0.116757236	14.84562567	-174.7977445	455.5058266
35478066	2023/7/19 18:00	28.861566	121.997459	72.46458843	5	134.3333333	0.988645947	-0.821818321	14.45181525	-174.6939059	3486.976739
35478066	2023/7/19 19:00	28.840917	121.995447	59.94883784	4	18.1	-1.494521651	0.290103394	6.782772681	-174.7366471	5782.775982
35478066	2023/7/19 20:00	29.031924	122.015775	56.92228562	4	NA	0.388935079	-1.555667737	1.020910118	24.23293707	796.5663281
35478066	2023/7/19 21:00	29.030967	122.015273	36.88349961	2	113.9	-1.354236937	-1.857227374	21.02639072	-151.5489782	815.2202333
35478066	2023/7/19 22:00	29.031442	122.015508	104.4175142	6	NA	1.182191799	-1.113676419	1.234965757	21.85658088	824.2811923
35478066	2023/7/19 23:00	29.031525	122.016336	62.42328881	4	80	2.942022124	-0.890280834	38.73740468	63.01654501	830.1746308
35478066	2023/7/20	29.031287	122.015544	106.6049911	6	NA	-0.433586577	-0.46645073	23.50912312	40.55871785	831.5614254
35478066	2023/7/20 1:00	29.032064	122.015855	96.19289506	5	NA	0.051949079	-0.396201476	32.66510595	24.58528705	779.7328441
35478066	2023/7/20 2:00	29.031955	122.015544	65.65537785	6	NA	-1.336587648	-2.806674969	0.685909036	11.41712492	798.4527852
35478066	2023/7/20 3:00	29.031949	122.015771	77.96634948	5	34.33333333	0.997701144	-0.434644538	5.077847614	23.41747361	793.9481056
35478066	2023/7/20 4:00	29.031257	122.015269	85.36672038	7	109	-1.795089276	-0.937848893	6.219064007	-20.27374474	806.3538989
35478066	2023/7/20 5:00	28.975722	122.044788	88.75049864	4	11.11111111	0.816504571	2.469249246	13.57323329	154.93269	1985.773875
35478066	2023/7/20 6:00	28.900546	122.075003	12.3571565	0	NA	2.336655891	3.776562562	4.085990218	158.0887082	5717.001418
35478066	2023/7/20 7:00	28.917428	122.043153	129.8321828	7	NA	0.421000446	-0.972516868	2.381836805	167.8500815	2236.845689
35478066	2023/7/20 8:00	29.032707	122.016034	42.6991218	4	NA	-2.411842138	0.866178839	9.957998369	20.47361549	706.3883955
35478066	2023/7/20 9:00	29.012123	122.004344	49.70170164	2	NA	2.61320545	2.102702303	13.13673209	-152.9777748	2317.619699
35478066	2023/7/20 10:00	28.969211	121.964483	52.93151419	3	12.4	-2.145319291	-1.763471023	19.86706108	-144.1324662	2220.614513
35478066	2023/7/20 11:00	29.031673	122.015691	9.466655024	0	NA	3.287067657	-2.206267507	8.716905353	27.30344666	825.5041458
35478066	2023/7/20 12:00	28.97609	121.981145	37.31659197	3	6	0.061063393	-0.661866174	13.89441257	-151.3262289	1913.975412
35478066	2023/7/20 13:00	28.923753	122.007155	93.60335598	6	181.3	-1.874586699	2.454471782	28.17597613	-176.1601303	291.8780095
35478066	2023/7/20 14:00	28.907873	122.013968	51.14683376	5	NA	-3.669445101	-0.520268597	1.56753627	-179.4373423	292.4412243
35478066	2023/7/20 15:00	28.858057	121.999053	31.34488604	1	46.9	-2.069215673	1.918191047	14.10272982	-175.2619457	3872.55705
35478066	2023/7/20 16:00	28.819796	122.024102	18.7737761	2	11.625	0.17091411	-2.431115419	12.04397302	177.9091608	8204.748197
35478066	2023/7/20 17:00	28.878668	121.926264	29.90929246	1	24.6	-0.335120969	2.686335559	4.708497517	-152.7733633	4278.085871
35478066	2023/7/20 18:00	28.832485	121.915984	87.36119553	5	8.4	0.801323602	0.725184768	26.31746036	-156.2202904	2396.379194
35478066	2023/7/20 19:00	28.877707	121.95573	130.0533947	7	118.5	-0.03659436	-0.953913114	17.94591319	-161.1125252	2211.169836
35478066	2023/7/20 20:00	29.031773	122.016151	99.9306767	8	NA	-0.120301343	1.257147615	12.50823455	45.72416419	805.8593571
35478066	2023/7/20 21:00	29.031841	122.015699	56.07441734	4	85.1	0.178854211	-2.117825085	34.68844252	22.36206681	807.1778606
35478066	2023/7/20 22:00	29.03133	122.016064	76.3794693	6	60.75	0.041247933	-1.206107105	9.753106432	68.52097087	855.6859798
35478066	2023/7/20 23:00	29.031326	122.015516	89.75999693	6	110.5	-0.830984844	0.907604298	4.234727276	31.77676063	827.9050059
35478066	2023/7/21	29.031099	122.016094	58.82220737	4	30.75	1.713669586	-0.898146254	17.13246203	88.41141771	880.4459089
35478066	2023/7/21 1:00	29.03198	122.01582	0	0	NA	-2.127850533	-6.505916119	0	24.98820065	789.5571024
35478066	2023/7/21 2:00	29.032287	122.015663	61.30962097	5	8.8	-1.962472951	-2.677896624	6.023994033	13.11935643	759.9370418
35478066	2023/7/21 3:00	29.032179	122.015583	92.69608931	7	NA	-0.043496836	0.570973137	2.874444709	10.86666381	773.4579933
35478066	2023/7/21 4:00	29.031782	122.015905	47.32921646	6	37.8	-1.282035659	-1.015664746	3.433410661	35.15171374	809.3122008
35478066	2023/7/21 5:00	28.967694	122.050288	30.09546553	2	16.5	0.266284025	6.072827281	3.996574159	154.1337305	2343.648096
35478066	2023/7/21 6:00	28.879511	122.066165	128.2334701	6	33.1	0.723399683	0.096993986	10.4454526	163.5566965	5382.685059
35478066	2023/7/21 7:00	28.903709	122.033426	124.076312	7	49.8	0.843932041	-1.355667064	22.51523156	172.8791081	1667.856872
35478066	2023/7/21 8:00	29.031452	122.015503	22.5	2	45.7	-1.515335604	-1.882290805	1.265519535	20.7306248	823.5673571
35478066	2023/7/21 9:00	29.031339	122.015578	64.58136696	5	NA	-1.150107933	-2.202816248	2.320119692	38.63327503	833.4556241
35478066	2023/7/21 10:00	29.033545	122.015553	78.76026433	4	19.8	0.747565866	2.250202608	15.76384079	4.280971362	628.8691265
35478066	2023/7/21 11:00	28.932012	121.960291	93.9742882	5	47.3	0.119003996	0.623940388	19.19041435	-153.9457561	957.6847038
35478066	2023/7/21 12:00	28.808795	121.893465	78.54600375	5	33.3	0.189223074	0.622845314	13.6969137	-154.2179182	1552.052356
35478066	2023/7/21 13:00	29.033373	122.015818	130.8229399	7	16.6	0.921393607	-1.722616689	17.89224086	10.31888134	639.680999
35478066	2023/7/21 14:00	29.031736	122.015636	116.666791	7	NA	1.184221191	0.70267661	5.748938484	21.44603245	819.904253
35478066	2023/7/21 15:00	29.034024	122.015191	65.07530257	5	72.7	2.704990475	3.309332218	25.51248457	-2.600321491	591.5044377
35478066	2023/7/21 16:00	28.999416	121.970402	87.2962616	7	NA	1.43266249	1.093881778	37.7281074	-128.7038753	4235.508344
35478066	2023/7/21 17:00	28.923745	122.049396	7.776628096	0	207.8	-7.036146402	-2.507598088	10.66441655	164.4042164	2784.742236
35478066	2023/7/21 18:00	28.859859	122.019109	73.66007875	3	362.6666667	-2.182423123	-0.973012617	144.9046819	178.890776	3739.816406
35478066	2023/7/21 19:00	28.87885	122.054849	51.803902	2	174.4	-1.916004588	-1.385301628	19.63051523	167.1331524	4361.003176
35478066	2023/7/21 20:00	29.031356	122.016304	64.69860407	6	233.5555556	0.620620763	-2.163459035	7.874597067	71.94416667	849.1596919
35478066	2023/7/21 21:00	29.031441	122.015405	72.88318818	5	14.4	-3.640935657	-1.113816409	5.910636757	8.586176488	814.5107186
35478066	2023/7/21 22:00	29.031079	122.016014	76.88717715	4	37.66666667	-4.505664636	1.877996017	14.95834017	90.16503038	881.5478185
35478066	2023/7/21 23:00	29.031429	122.015777	47.38158878	4	152.7	-1.935541562	-4.456473258	1.551663991	47.59243015	850.1495282
35478066	2023/7/22	29.031574	122.015705	96.08614325	6	NA	0.432502816	-2.81153232	1.294090661	32.81214462	835.9136772
35478066	2023/7/22 1:00	29.031316	122.015612	121.8148725	7	27.8	0.415899964	-2.741379622	1.790966736	45.12453088	837.2611754
35478066	2023/7/22 2:00	29.031662	122.015445	54.04854665	5	53.8	0.714197633	-3.351098897	11.09419263	8.758170026	813.3457475
35478066	2023/7/22 3:00	29.031672	122.015444	61.0676672	5	47.75	1.753948936	-1.12293773	7.762755239	8.529023591	813.0419968
35478066	2023/7/22 4:00	29.031536	122.015275	94.32972395	6	NA	-1.049472423	0.445344815	8.474162045	-7.488721432	799.8905524
35478066	2023/7/22 5:00	28.96421	122.054107	103.5974531	6	21	-2.64502627	1.379001355	5.772125695	152.985895	2752.312565
35478066	2023/7/22 6:00	28.896868	122.077671	67.5300749	3	65.4	-2.514160217	0.897812615	12.37434799	157.7694079	6043.130957
35478066	2023/7/22 7:00	28.893167	121.992088	146.8263428	7	51.3	1.405176702	-0.414696328	8.505538786	-171.5592146	31.45293425
35478066	2023/7/22 8:00	28.913128	121.970533	93.7900468	4	NA	0.563367739	-2.566028641	35.55524202	-161.5161614	667.753182
35478066	2023/7/22 9:00	29.032132	122.015793	130.8594555	6	NA	-0.202698635	-2.667806536	37.41301315	20.61135534	773.6933758
35478066	2023/7/22 10:00	28.964768	121.966743	108.3417336	5	65.4	-1.524430723	-2.313991721	14.18768884	-147.1937155	1682.094746
35478066	2023/7/22 11:00	28.884992	121.914608	45.30130447	3	53.3	-2.438271959	-5.124818869	9.153961905	-148.7409034	4290.880548
35478066	2023/7/22 12:00	28.800494	121.889586	124.9703621	7	27.9	0.198639635	-1.878252197	24.87412792	-154.3354452	2081.19538
35478066	2023/7/22 13:00	29.032149	122.015866	107.2966726	5	24	0.234804012	1.356410016	79.61183284	23.27596535	770.3005066
35478066	2023/7/22 14:00	29.031213	122.015541	41.82209331	2	92.8	2.095200751	-5.76663003	5.937565351	52.74094724	833.237289
35478066	2023/7/22 15:00	29.031409	122.015631	92.65277069	6	54.6	1.245358012	-3.787112737	2.983546494	37.62170317	836.7697926
35478066	2023/7/22 16:00	28.972001	121.980014	89.05695745	6	24	-0.149197656	-1.22783151	3.062558853	-152.2604061	1856.65744
35478066	2023/7/22 17:00	28.959437	121.986838	118.4394867	7	15.88888889	-1.41824908	-1.781566892	12.91148906	-160.713361	964.4153382
35478066	2023/7/22 18:00	28.905255	122.03276	111.8818271	7	5.5	-0.080717119	1.3357194	21.25768978	173.0554491	1565.814147
35478066	2023/7/22 20:00	29.033958	122.015889	95.98415585	6	5.2	2.987478679	-2.625604694	6.7717409	9.466331599	575.4294861
35478066	2023/7/22 21:00	29.031081	122.015802	107.3649238	6	146	-0.116057087	0.028590186	3.50341212	89.95726945	861.4964599
35478066	2023/7/22 22:00	29.032125	122.015779	111.8596808	8	NA	-0.729932195	-2.52259048	4.097837143	20.14508637	774.7542968
35478066	2023/7/22 23:00	29.031825	122.014899	88.6325111	5	NA	-1.151055001	-2.811435409	5.103154874	-27.67181011	757.748661
35478066	2023/7/23	29.031956	122.015028	50.5002039	2	52.7	6.570973676	-2.441315779	4.948568714	-17.55629377	767.7012901
35478066	2023/7/23 1:00	29.032069	122.015357	90.67119603	6	66.77777778	1.371966363	-2.252791231	4.432415843	0.708178647	790.9626411
35478066	2023/7/23 2:00	29.031842	122.014969	105.6621044	7	8.2	-0.216030664	-0.873764367	7.774020565	-23.35786592	764.1280833
35478066	2023/7/23 3:00	29.031682	122.014321	67.18331316	6	NA	-5.503260698	-2.135749093	4.756279292	-56.20183236	705.6415023
35478066	2023/7/23 4:00	29.032101	122.015158	70.66529341	7	145.3333333	2.690729995	2.248455465	5.257863541	-9.058935375	777.8869791
35478066	2023/7/23 5:00	28.940423	122.036276	60.61974896	4	41.6	0.256598895	-2.22265059	67.00168378	168.5187434	1208.285322
35478066	2023/7/23 6:00	28.815718	122.033141	97.85775771	6	95.6	-1.172509444	2.424460654	19.47031855	175.8372147	8804.952004
35478066	2023/7/23 7:00	28.788561	122.031373	145.3937486	8	52.4	-0.1695067	-0.821524614	3.615177828	176.6675962	11732.1338
35478066	2023/7/23 8:00	28.760793	121.925808	111.8048128	6	NA	1.733821062	1.547276311	13.03110674	-163.726176	7668.488025
35478066	2023/7/23 9:00	29.03145	122.015578	56.2500003	4	NA	-0.175330035	-5.024722738	0.32444194	29.20578473	830.7519332
35478066	2023/7/23 10:00	29.032257	122.015709	89.92256664	6	36.6	-0.058775323	2.039702874	15.75139532	15.28968417	762.0890608
35478066	2023/7/23 11:00	28.889795	121.897198	97.71936533	8	72.9	2.642798327	2.05355702	23.4744228	-143.6397251	4507.711738
35478066	2023/7/23 12:00	28.842114	121.886718	126.9757719	7	441.2	2.836846367	-0.013862393	194.2793128	-149.0568542	359.3917289
35478066	2023/7/23 13:00	28.876558	121.848815	100.9969647	7	227.4	-0.836669694	-1.116985261	41.04893354	-136.4930225	3106.870273
35478066	2023/7/23 14:00	29.031763	122.01539	14.45509409	2	10.9	-5.219122749	-2.962275752	3.618540815	3.457086249	806.0372314
35478066	2023/7/23 15:00	29.032255	122.015658	74.54038321	5	42	-1.528370436	-0.362642828	32.46165372	13.26106287	763.4958035
35478066	2023/7/23 16:00	29.033655	122.015926	52.37261964	4	143.5	2.288168271	-2.992454655	22.43760652	11.25460823	606.7564839
35478066	2023/7/23 17:00	28.968501	122.005859	74.06603424	5	57	0.253457142	1.421288594	4.192055676	-172.4086328	62.87875579
35478066	2023/7/23 19:00	28.964751	122.025809	5.684186966	0	135.9	-3.661559906	-4.88888334	12.68111593	172.0999589	393.9997149
35478066	2023/7/23 20:00	29.031282	122.015555	50.16386762	4	8.3	0.286496186	-3.875371168	0.792272803	42.77308135	832.7329789
35478066	2023/7/23 21:00	29.03165	122.014986	55.32771134	6	4.4	1.895595108	-4.18689561	1.061033849	-28.86674257	769.7473945
35478066	2023/7/23 22:00	29.031634	122.015004	108.7954441	6	38.7	0.345032551	-2.030503236	2.07527552	-28.30792869	771.8223443
35478066	2023/7/23 23:00	29.031707	122.014976	58.02375148	4	51.7	-3.807693688	1.325671395	2.026000715	-27.25449467	767.5481374
35478066	2023/7/24	29.031774	122.015049	83.8735621	7	9.888888889	-0.149402558	4.13344998	2.748848813	-20.44611456	773.1395687
35478066	2023/7/24 1:00	29.031998	122.015045	97.55958737	7	38.6	2.61554181	-0.934843258	5.392414971	-15.93964942	768.6205713
35478066	2023/7/24 2:00	29.031583	122.014606	112.7828678	7	23.8	0.284382881	-1.801407341	5.178375148	-52.21036032	735.1235993
35478066	2023/7/24 3:00	29.032163	122.01378	66.80419601	5	1147.9	0.989396127	-2.674512824	69.49762206	-51.76686581	644.0499575
35478066	2023/7/24 4:00	29.035171	122.006425	120.9273043	6	1102.25	-1.283167719	0.593025736	698.4034319	-62.43865958	248.8867365
35478066	2023/7/24 5:00	28.930675	122.028539	113.5104514	5	NA	-0.443602188	-0.742018853	11.07430642	173.4048397	759.3993866
35478066	2023/7/24 6:00	28.880858	121.930938	91.15573024	5	NA	-0.502703569	-1.757791627	54.70325057	-153.6825682	4071.421075
35478066	2023/7/24 7:00	28.906434	121.923987	83.918197	6	NA	-0.474267024	-1.890674334	0.792705771	-147.1749527	3589.243867
35478066	2023/7/24 8:00	28.878984	121.902993	112.8116225	7	NA	-0.890106081	-1.90630848	82.54733127	-146.9619709	3343.894628
35478066	2023/7/24 9:00	29.034179	122.015662	86.67277771	7	31.25	0.398962204	1.618699464	10.79661856	5.168692607	558.9072155
35478066	2023/7/24 10:00	29.02138	122.000811	52.54905173	2	3.9	2.120084262	1.791445267	16.16354027	-127.2135152	1286.61665
35478066	2023/7/24 11:00	28.935824	121.939936	116.3098677	8	22.3	-0.12224097	-0.577898946	13.83119521	-145.1419405	2823.746637
35478066	2023/7/24 12:00	29.032614	122.015475	52.00976505	4	NA	-2.465371664	-0.839152016	5.363616613	4.323434699	729.724556
35478066	2023/7/24 13:00	29.032049	122.015676	100.4126852	6	65.3	0.980028003	0.375856202	23.33295249	16.81209949	785.2520273
35478066	2023/7/24 15:00	28.933538	121.996344	60.36597079	4	NA	-3.165988412	-1.345209838	44.1923211	-170.2769837	480.627546
35478066	2023/7/24 16:00	28.856746	121.925576	91.34193035	4	NA	-1.63764661	2.310947302	13.17907048	-155.6114367	2816.65407
35478066	2023/7/24 17:00	28.845583	121.952962	101.2499982	7	54.4	0.234039772	0.573662773	1.664948475	-163.5055971	5374.151082
35478066	2023/7/24 18:00	28.907634	121.96508	107.9145133	7	25.11111111	-0.031677911	0.194844487	17.20138691	-160.2875571	427.7628552
35478066	2023/7/24 19:00	28.90845	122.043753	73.92794221	5	16.5	-3.242858001	1.441550262	6.755857768	168.4779363	2613.516726
35478066	2023/7/24 20:00	29.032304	122.015889	102.1723298	7	111.8	0.606082878	-2.413349943	4.047262286	21.41454886	753.0415208
35478066	2023/7/24 21:00	29.032035	122.015384	162.2069484	8	41.6	0.144861653	-0.98737829	14.3920526	2.15710956	793.8833854
35478066	2023/7/24 22:00	29.031989	122.01565	101.3542299	7	72.16666667	2.657416706	-1.885513851	6.186083831	16.53881288	792.3106749
35478066	2023/7/24 23:00	29.032022	122.014849	101.0170029	7	NA	1.884335426	-1.434844891	12.61956837	-24.76485089	749.3456853
35478066	2023/7/25	29.031838	122.015265	57.75997088	6	NA	3.134745132	-1.420207013	12.55191566	-5.178905253	792.6099174
35478066	2023/7/25 1:00	29.031874	122.015475	71.06825987	5	43.375	3.166170079	0.873883751	6.401496843	8.313505877	808.8202294
35478066	2023/7/25 2:00	29.03168	122.01561	0	0	NA	0.595881939	-5.636431694	0	21.37542994	826.5265731
35478066	2023/7/25 3:00	29.031542	122.01513	13.29297919	1	50.1	0.098812561	-5.071934399	1.311784011	-22.09679987	785.9425162
35478066	2023/7/25 4:00	29.03169	122.015205	101.2499988	7	4.4	-0.529227791	-1.113636857	2.817408341	-11.26562507	789.8026363
35478066	2023/7/25 5:00	28.967037	122.088468	74.55163632	4	9.7	-1.505069053	0.412510848	15.21150575	134.8737352	6065.693909
35478066	2023/7/25 7:00	28.811341	122.022452	64.79913787	3	50.9	1.126245214	-0.625675955	23.34259651	178.367912	9117.464638
35478066	2023/7/25 8:00	28.919559	121.937566	14.10242295	2	NA	-0.250000662	-3.853218155	12.6216659	-148.46174	2588.093478
35478066	2023/7/25 9:00	29.033392	122.014961	101.9271171	7	NA	-0.548321907	-1.334670196	10.04277559	-8.266577947	664.7747853
35478066	2023/7/25 10:00	28.994187	121.93078	89.19272758	5	74.16666667	0.698768011	0.36640093	20.42028387	-116.3761748	6333.478098
35478066	2023/7/25 11:00	29.032207	122.01543	128.1281138	7	NA	0.203187032	0.645582696	14.52175401	3.879178304	774.3157483
35478066	2023/7/25 12:00	29.01522	122.016433	80.63887822	5	70.3	0.23532869	-0.465517005	18.33943639	176.5434163	2168.881581
35478066	2023/7/25 13:00	29.031455	122.015505	121.7070158	6	NA	0.250674901	-0.405640999	1.052725491	20.81389789	823.6864745
35478066	2023/7/25 14:00	29.022812	121.998475	136.3429935	6	5.25	0.170795633	-0.519269598	31.35248613	-119.1461326	1128.943411
35478066	2023/7/25 15:00	28.839191	121.887765	94.76738131	5	44.1	-0.374256511	1.496490238	14.34155491	-149.6474586	169.8466017
35478066	2023/7/25 16:00	28.725066	121.956384	55.93018941	5	NA	-2.493962338	0.376120684	12.79106097	-170.3610379	12625.3521
35478066	2023/7/25 19:00	28.876233	121.991982	69.57290875	3	33.6	2.582620447	-2.003247132	17.1802145	-172.4359304	1861.763078
35478066	2023/7/25 20:00	29.031786	122.015062	72.66385098	5	9	2.779390088	-2.638322321	0.396135513	-19.30388179	774.1440218
35478066	2023/7/25 21:00	29.03175	122.015015	99.40540604	8	6.5	2.231071798	-1.132435108	1.099372567	-23.30767684	770.3742011
35478066	2023/7/25 22:00	29.031943	122.015216	78.75000091	6	73.4	2.06270946	0.627147168	7.897787555	-7.380993907	786.0144401
35478066	2023/7/25 23:00	29.031474	122.014632	67.50000061	5	8.333333333	1.76757778	-3.306890442	0.767201039	-57.81667489	740.3409051
35478066	2023/7/26	29.03251	122.014737	62.336175	4	162.5714286	2.365646826	-1.580898205	0.560433987	-20.43936808	732.2182539
35478066	2023/7/26 1:00	29.032384	122.015175	54.56103203	4	88.85714286	1.086416045	-1.982446393	16.37076785	-6.467122034	762.6361507
35478066	2023/7/26 2:00	29.033398	122.015227	105.7839914	7	19.9	0.07767356	3.343053219	63.87413387	-2.521174208	654.7152661
35478066	2023/7/26 3:00	29.031471	122.015548	55.91294519	6	152.7	-1.272410685	-5.011784581	8.932869984	24.76782084	827.4030739
35478066	2023/7/26 4:00	29.032149	122.01648	41.79852008	3	138	3.858350906	-2.168868016	1.615528373	43.08470997	759.7243472
35478066	2023/7/26 5:00	28.940426	122.062316	37.53102222	2	17	-1.404163408	4.702654582	16.21421719	155.4952886	3475.992434
35478066	2023/7/26 6:00	28.778396	121.890736	90.46356344	4	6.7	0.135759917	-1.901200133	18.21444262	-156.5123814	4462.383348
35478066	2023/7/26 7:00	28.80118	121.91107	16.96118609	1	62.66666667	-5.256287667	0.283951568	4.849572347	-158.2197312	3441.89391
35478066	2023/7/26 8:00	28.858016	121.874497	94.26208224	5	NA	-1.569351853	0.284345951	12.56478478	-144.3687941	1022.74383
35478066	2023/7/26 9:00	28.859598	121.869929	91.55148806	5	NA	0.807668373	-1.166277274	11.41720228	-143.2461715	1168.656947
35478066	2023/7/26 10:00	29.027591	122.012165	105.6686159	5	161.9	-0.261529621	0.878071651	19.49067929	-141.325431	771.3826586
35478066	2023/7/26 11:00	29.000035	122.044745	81.71812534	4	20.7	1.292211431	-0.789142637	14.7164624	140.2170359	3953.724778
35478066	2023/7/26 12:00	28.906072	121.959011	74.03362766	3	29.8	-0.986843192	-1.874162475	17.38996288	-158.3689506	287.3796321
35478066	2023/7/26 13:00	28.845897	121.827477	79.05251977	4	97.5	-0.053663303	-1.720589117	19.9895656	-138.2088308	355.2717568
35478066	2023/7/26 14:00	28.871848	121.810803	33.34637547	3	NA	0.426254242	-4.362315523	12.15004103	-131.4627029	2955.841577
35478066	2023/7/26 15:00	28.881342	121.829647	112.5000006	6	89	2.071450597	0.020583276	2.099647026	-132.470828	3588.146959
35478066	2023/7/26 16:00	28.845257	121.828053	82.28445001	4	NA	-0.019816293	0.090363719	16.94786928	-138.394415	441.6660776
35478066	2023/7/26 17:00	28.820457	121.882192	10.65068577	0	66.2	-0.047575144	-6.667733914	5.786666702	-150.8864404	309.2075995
35478066	2023/7/26 18:00	28.821292	121.899551	38.37190716	1	NA	-4.617380632	1.72454671	9.832402642	-154.071623	1452.748711
35478066	2023/7/26 19:00	28.803868	121.945875	14.7358719	1	NA	2.864203235	-5.804518701	7.216810644	-164.9269441	6358.017234
35478066	2023/7/26 20:00	29.031569	122.015546	54.27077083	4	67.85714286	-3.571982536	0.037893656	2.855151807	20.06146374	824.9911422
35478066	2023/7/26 21:00	29.031466	122.015542	36.7152611	4	19.6	1.896398443	2.282032376	0.866873043	24.40308486	826.948814
35478066	2023/7/26 22:00	29.031151	122.014533	126.9021818	8	28	0.629186708	-1.551190872	11.12049223	-84.36065523	740.3122724
35478066	2023/7/26 23:00	29.031654	122.015833	101.2499955	6	NA	1.727996268	2.419853275	11.56852826	36.90673569	824.6228151
35478066	2023/7/27	29.03176	122.01526	0	0	13.2	6.754321575	-1.553080797	0	-6.136413906	793.6348704
35478066	2023/7/27 1:00	29.031846	122.01538	79.91417566	6	13	2.657130532	-1.725296252	4.76989587	2.426469204	803.5065918
35478066	2023/7/27 2:00	29.031766	122.015387	108.2006437	5	24.375	0.837608584	-0.173946342	12.04726429	3.222298623	805.6910364
35478066	2023/7/27 3:00	29.03146	122.015489	128.913861	7	21.5	1.187041727	-0.453669314	1.524132047	18.6782363	822.0454902
35478066	2023/7/27 4:00	29.031403	122.015519	78.36476771	8	23.5	2.712909983	-0.846364954	1.082047563	25.62470759	826.2685138
35478066	2023/7/27 5:00	29.006694	122.054036	69.88146116	4	11.7	-2.677089344	-3.195819153	18.14879766	125.6330309	3685.627336
35478066	2023/7/27 6:00	28.958807	122.085612	19.17606772	2	NA	-7.232348679	-2.448970148	3.030897009	139.4596435	5615.049175
35478066	2023/7/27 7:00	28.916843	121.93784	29.08702335	2	188.6	0.109838699	-4.132096328	7.563992961	-149.1615377	2430.88718
35478066	2023/7/27 8:00	29.030479	122.012025	116.2352336	7	12.6	2.153766537	2.005021094	15.01457661	-101.6575994	545.5870598
35478066	2023/7/27 9:00	29.031338	122.016183	104.4849255	6	NA	-1.331617022	-1.169935212	30.58369281	70.78268094	852.9103306
35478066	2023/7/27 10:00	29.030488	122.034069	75.98630784	5	21.66666667	-0.354610612	3.470316135	31.709535	92.05801101	726.7723041
35478066	2023/7/27 11:00	29.031423	122.01552	114.0975979	7	100.9	2.006484813	1.535049919	5.447343406	24.42718556	825.8783567
35478066	2023/7/27 12:00	28.966586	121.92352	116.0103809	6	80.1	2.17624448	-1.036033401	15.8521631	-128.6005218	5113.902254
35478066	2023/7/27 13:00	29.031329	122.014572	72.86030747	5	149	2.184443423	-5.233360785	27.51161174	-69.87737923	738.6338767
35478066	2023/7/27 15:00	28.86358111	121.8671989	77.22932819	3	58.22222222	-3.40005573	2.801452095	25.87808158	-142.0833076	1635.909347
35478066	2023/7/27 16:00	28.837815	121.862804	22.02039583	2	100.6	6.417543412	-1.823737054	6.010582392	-145.1902314	324.9584593
35478066	2023/7/27 17:00	28.860102	121.857315	54.2259221	2	NA	0.974254814	-6.030601629	10.84009488	-140.8515925	1206.050855
35478066	2023/7/27 18:00	28.870685	121.840643	111.1726718	5	13.33333333	0.456918945	0.541235169	39.35901197	-136.1868025	2394.916457
35478066	2023/7/27 19:00	28.898609	121.931797	59.28857975	4	30.7	-0.985865848	-6.657061134	10.60934152	-150.9656222	3014.998682
35478066	2023/7/27 20:00	28.950421	121.974451	39.88903939	3	NA	5.255985341	-1.392955438	5.584135064	-155.9659891	170.967769
35478066	2023/7/27 21:00	29.031557	122.016179	103.9196119	7	NA	2.792302605	-0.063517557	6.362586027	57.04260275	829.0119515
35478066	2023/7/27 22:00	29.031476	122.015853	82.71252325	6	NA	3.245087584	0.076678724	7.927407551	48.5840758	843.5590504
35478066	2023/7/27 23:00	29.031589	122.01586	80.42450313	6	NA	-4.568068742	-3.708850914	5.439507669	41.78795552	831.1481513
35478066	2023/7/28	29.031791	122.01571	126.1124708	8	8.1	0.801258429	-0.669041694	8.067923699	24.4164207	812.3402238
35478066	2023/7/28 1:00	29.031543	122.015477	54.05198946	4	NA	4.121768673	-2.371675507	7.565149928	14.28140483	818.985002
35478066	2023/7/28 2:00	29.031488	122.015743	55.54461409	6	42.2	1.507769623	7.497692635	3.233777425	40.7905599	844.4380334
35478066	2023/7/28 3:00	29.031388	122.015662	81.2422876	6	NA	5.067427293	-3.709799607	1.307792488	42.36585096	840.2235342
35478066	2023/7/28 4:00	29.031416	122.015641	86.97286247	7	35	3.870686416	-1.451079852	1.348082071	37.98372786	837.5532562
35478066	2023/7/28 5:00	29.008342	122.079012	27.3657956	2	NA	-8.372825235	-7.462010718	2.809586314	112.0975052	5058.377485
35478066	2023/7/28 6:00	28.949246	121.971429	48.49082592	2	NA	1.411460715	7.703718617	20.00539983	-154.731275	188.3397499
35478066	2023/7/28 7:00	28.94905	121.982411	53.80345538	2	NA	8.23825753	-3.143259142	19.26480152	-160.55052	350.3946852
35478066	2023/7/28 8:00	29.022627	122.0126	8.439922136	0	NA	7.36069535	-9.214030372	10.83052889	-164.0817511	1266.984562
35478066	2023/7/28 10:00	29.045422	122.036196	37.49933429	2	NA	2.435160939	-4.625786754	13.39290409	51.94870396	782.6699459
35478066	2023/7/28 11:00	29.02426	122.042493	112.3877558	5	62.1	-1.997965152	-3.338641961	17.22371413	105.9455633	1469.117822
35478066	2023/7/28 12:00	28.981088	121.987553	83.38361702	5	91.1	-1.286350606	-3.411776707	5.345389536	-153.9501752	1797.446666
35478066	2023/7/28 13:00	29.031154	122.016005	67.21375917	5	46.25	-4.628645846	3.289392249	6.664360602	82.81807651	875.8906148
35478066	2023/7/28 14:00	28.958631	121.967146	105.3764634	6	5.5	3.727203848	-1.760823154	2.338571798	-149.6662719	1049.027398
35478066	2023/7/28 15:00	28.869445	121.892634	27.4246954	4	281.7	1.527346508	-11.93093891	4.141140663	-146.2379363	2256.334314
35478066	2023/7/28 16:00	28.843881	121.899835	87.72035107	6	10.6	-3.655135421	-1.609540728	2.441066023	-151.4797582	607.7588932
35478066	2023/7/28 17:00	28.851105	121.91339	110.3626204	8	91.8	1.726749733	-1.848781379	3.343363229	-153.4883511	1514.093725
35478066	2023/7/28 18:00	28.901579	121.934288	66.77268431	5	32.7	-3.184998579	-5.393829966	5.785898321	-151.1507645	2681.05967
35478066	2023/7/28 19:00	29.031432	122.01557	45	2	22.9	6.190677219	-8.041124556	0.247376646	29.58109711	830.4175633
35478066	2023/7/28 20:00	29.031419	122.015507	112.4999994	7	8.2	2.874758169	-0.858121792	1.456750628	23.06383974	824.7391487
35478066	2023/7/28 21:00	29.031461	122.015495	67.5	5	13.3	0.332188587	-5.418772817	0.77257214	19.34285051	822.5928119
35478066	2023/7/28 22:00	29.031828	122.01608	90.92230477	7	NA	4.282875992	-2.597026424	1.161483194	40.91292259	801.0705118
35478066	2023/7/28 23:00	29.031492	122.015978	116.3875329	7	18.8	0.756668353	-2.981978514	4.569677356	53.60545421	839.4979428
35478066	2023/7/29	29.031678	122.015521	99.00473224	6	NA	0.491563535	5.126151409	7.209555145	14.6685671	820.2882387
35478066	2023/7/29 1:00	29.031723	122.01574	120.9356619	7	18.6	2.111068246	-2.462146205	3.744939605	28.50531958	819.052584
35478066	2023/7/29 2:00	29.031446	122.01581	116.737641	8	2.444444444	0.422549647	-4.034215192	3.100125862	48.32319774	847.6522751
35478066	2023/7/29 3:00	29.031663	122.01589	67.5	3	45.6	2.978770998	-6.381805208	0.371064969	39.53716293	822.5291097
35478066	2023/7/29 4:00	29.031525	122.015966	7.528859389	0	62	6.670388365	9.452147102	11.49431072	50.93729628	836.1194129
35478066	2023/7/29 5:00	29.004039	122.049419	20.02978715	2	23.1	-8.330966256	7.086651688	5.155521995	132.0685851	3809.104079
35478066	2023/7/29 6:00	28.964774	122.03941	53.0393502	3	22.3	3.501699099	6.993736865	8.346055794	162.2963884	1340.202729
35478066	2023/7/29 7:00	29.034145	122.017465	85.33363744	5	96.6	-1.774333719	3.950939707	19.00236467	31.32275215	531.2337717
35478066	2023/7/29 8:00	29.032399	122.016244	73.49230311	4	NA	-1.280015889	-4.968113981	37.14453224	30.98849906	735.952787
35478066	2023/7/29 9:00	29.030589	122.015846	57.57078501	6	170.8571429	-0.180565863	2.282281376	19.7042532	138.0480583	880.935309
35478066	2023/7/29 11:00	29.033647	122.017646	100.3855233	6	78.3	-2.751266614	1.7211342	34.68789898	38.26041498	586.403845
35478066	2023/7/29 12:00	29.032279	122.018233	113.3335427	7	248.7	3.708550707	1.61395605	147.7391133	64.74101016	689.0572189
35478066	2023/7/29 13:00	29.019937	122.066747	91.01360527	4	15.7	-3.901101113	4.296675618	18.45155068	103.8432274	3329.875049
35478066	2023/7/29 14:00	29.03137	122.01588	0	0	62	3.75736618	-9.73950386	0	58.48718159	854.5718371
35478066	2023/7/29 15:00	29.032179	122.014479	113.2953674	8	7.6	-1.206496303	-3.603031599	8.057732806	-34.66173402	711.1846624
35478066	2023/7/29 16:00	28.989502	122.078783	90.10779076	7	13.3	-2.104392449	-2.505318165	2.864282971	126.6924283	5633.853256
35478066	2023/7/29 17:00	29.032125	122.014879	130.9716424	7	19.2	-2.858051902	-0.667249216	19.84726729	-21.33426582	750.5996836
35478066	2023/7/29 18:00	29.048485	121.98486	116.1748335	7	28	0.642450759	-2.988908609	6.794604249	-56.98075474	1645.54213
35478066	2023/7/29 19:00	29.029346	122.016521	103.2045204	8	58.5	2.133885433	1.438804636	2.370859934	149.1721581	992.2288115
35478066	2023/7/29 20:00	29.033464	122.023453	76.17556133	4	88.55555556	-0.837482499	0.494192983	27.23200897	71.5088297	394.0191171
35478066	2023/7/29 21:00	29.031462	122.015962	72.66386531	7	NA	3.879795254	-3.538928914	2.070885996	54.96885842	843.0533289
35478066	2023/7/29 22:00	29.031497	122.015524	98.97700052	7	5	1.796831619	-2.179555092	5.170996844	20.9019047	824.5136759
35478066	2023/7/29 23:00	29.03167	122.015009	80.18444546	7	9.1	-1.50277294	-3.860045052	7.659612442	-26.4853292	771.5015883
35478066	2023/7/30	29.03271444	122.01761	122.0279691	7	NA	0.374258806	-0.116456876	27.58879579	50.64634503	689.7239654
35478066	2023/7/30 1:00	29.031813	122.016451	110.9663573	6	37.2	1.34744585	1.954539946	19.84635556	53.05328814	797.0008386
35478066	2023/7/30 2:00	29.031597	122.016003	52.80288525	6	67.6	4.92229081	-4.244736164	1.716186374	48.32324792	827.6108104
35478066	2023/7/30 3:00	29.031966	122.015801	79.1350477	7	37.71428571	3.546214714	2.483958535	2.778517292	24.44490995	791.4716366
35478066	2023/7/30 4:00	29.031849	122.01608	81.95670051	8	NA	2.993765684	2.318750635	24.00245793	40.12869395	798.7811455
35478066	2023/7/30 6:00	28.911144	122.047934	67.31471679	4	NA	3.895908902	-1.361639301	9.157356356	166.5529031	2911.991033
35478066	2023/7/30 7:00	29.014672	122.023981	6.509334477	0	NA	3.817731807	-5.142454257	13.26374663	155.168435	2475.026092
35478066	2023/7/30 8:00	29.006088	122.074031	67.21037113	4	NA	-1.978697596	3.832954563	5.657154937	115.8358093	4864.541651
35478066	2023/7/30 9:00	29.031826	122.016306	125.8209037	7	NA	1.19647769	-0.985925703	5.037131966	48.62919448	797.6170397
35478066	2023/7/30 10:00	29.031501	122.01553	112.5	5	13.6	0.736866554	-1.844305515	1.236883231	21.34618094	824.993317
35478066	2023/7/30 11:00	29.031092	122.02296	142.9383988	8	36.9	-0.221363122	0.508613259	19.56091323	89.90143501	652.7553939
35478066	2023/7/30 12:00	29.031671	122.015598	30.70646574	2	92.4	-0.449524647	2.409582597	8.314047215	20.78188854	827.7667233
35478066	2023/7/30 13:00	29.03253556	122.0158722	113.3532529	6	69.77777778	0.643628623	2.183351388	20.12875585	17.72553947	728.373383
35478066	2023/7/30 14:00	29.032264	122.015461	27.76234225	4	65.9	-1.433409628	-3.492491065	11.59867286	5.004384692	767.420645
35478066	2023/7/30 15:00	29.031959	122.015558	79.94339844	5	27.77777778	0.554806405	-0.825122695	4.896967332	12.1358258	797.688313
35478066	2023/7/30 16:00	29.032773	122.017055	73.56367986	4	NA	0.540925183	-1.619671485	6.415982481	41.63773841	684.9996812
35478066	2023/7/30 17:00	29.031777	122.016022	110.2257542	6	6.7	-0.055909242	0.551982214	8.975919076	40.59299454	807.6613896
35478066	2023/7/30 18:00	29.031424	122.015585	72.66386479	6	NA	2.090692533	0.015890399	0.983495801	31.76873643	832.0354701
35478066	2023/7/30 19:00	29.002185	122.064672	86.9524509	6	NA	-0.06003472	-1.599435596	16.83791792	123.6684323	4623.265016
35478066	2023/7/30 20:00	29.03177	122.01529	0	0	29	3.558068752	-3.633770943	0	-3.873149007	796.312583
35478066	2023/7/30 21:00	29.031789	122.014889	68.95486505	5	5.666666667	2.221084628	-0.714155421	2.695808593	-29.39885328	757.5129247
35478066	2023/7/30 22:00	29.031756	122.015049	107.3073051	7	21.4	1.055654787	-1.115205733	1.137115914	-20.94436907	773.5053826
35478066	2023/7/30 23:00	29.03053889	122.0158456	98.52674627	5	NA	1.7845399	0.505429811	131.1556704	140.8189548	882.6258385
35478066	2023/7/31	29.032254	122.015241	71.53308837	4	76	0.537806194	2.117121539	7.493147367	-4.373309954	774.4706434
35478066	2023/7/31 1:00	29.032038	122.014975	76.47066238	5	27	0.269096087	-0.166196755	18.55710333	-18.67194256	761.2184663
35478066	2023/7/31 2:00	29.032016	122.015021	75.4963979	5	54.3	-0.454537751	0.249339006	4.569648748	-16.83900514	766.0102134
35478066	2023/7/31 3:00	29.03174	122.015897	87.21773806	6	81.4	1.347353952	-0.561422919	0.753445024	36.44049219	814.0292598
35478066	2023/7/31 4:00	29.031833	122.015443	67.97390821	4	10.4	1.270973205	0.099439732	6.690038038	6.656625976	809.7972194
35478066	2023/7/31 5:00	29.005655	122.055927	106.9908118	5	13.2	0.304614194	0.270434981	10.07496525	125.4699898	3867.568353
35478066	2023/7/31 6:00	28.960775	121.945476	93.96713104	5	11.9	0.444316811	0.038464789	2.65751459	-138.8400275	2886.862374
35478066	2023/7/31 7:00	29.02368	122.027995	151.7146398	7	NA	-0.091651022	0.256732282	16.34439623	123.6426907	1474.359029
35478066	2023/7/31 8:00	29.031468	122.015512	102.5729658	8	NA	1.256546132	0.102204928	1.161438585	20.97015533	824.0458743
35478066	2023/7/31 9:00	29.028625	122.059388	90.3368854	6	NA	1.871545513	-0.107172954	2.946855243	93.6192162	2224.5488
35478066	2023/7/31 10:00	29.012003	122.056573	83.91453482	5	NA	-0.670082689	-0.252384249	4.777598403	117.7543201	3281.2455
35478066	2023/7/31 11:00	29.013305	122.023495	69.40471997	3	46	1.551204111	1.942067266	12.93022662	158.0446846	2624.860692
35478066	2023/7/31 12:00	29.032078	122.015144	52.67431786	3	80.2	1.088405511	-2.991465553	9.712248154	-9.951446333	776.8830016
35478066	2023/7/31 13:00	29.037747	122.01891	138.622423	8	19.5	0.817169198	0.12256903	17.36405431	25.18355612	186.1278671
35478066	2023/7/31 14:00	28.925983	121.975261	94.3237663	4	18.4	-0.539307752	0.029283098	45.49183059	-161.4513096	536.723508
35478066	2023/7/31 15:00	28.806168	121.985579	50.6467252	3	52.3	3.301286157	2.925801611	14.51389398	-173.3515827	9624.454222
35478066	2023/7/31 16:00	28.803036	122.027332	99.38733516	6	89.4	-0.048455256	0.29234243	24.12606546	177.3487429	10087.7471
35478066	2023/7/31 17:00	28.892635	121.926244	106.6946263	7	1.7	0.939251515	-0.267886109	24.03403496	-150.4690267	3779.362886
35478066	2023/7/31 18:00	29.017871	121.996881	9.381213076	1	19.6	-5.232384772	0.433718267	8.696790479	-129.1436234	1664.265858
35478066	2023/7/31 19:00	29.015901	122.072583	75.29258962	4	41.2	0.925181957	2.40446408	14.44708709	106.7759997	4052.275025
35478066	2023/7/31 20:00	29.032239	122.015359	49.08200839	3	NA	-2.222974649	-3.343036232	8.422745842	0.691183277	772.7910551
35478066	2023/7/31 21:00	29.031588	122.01655	117.6638583	7	40.9	1.259178564	1.553385818	2.212251413	64.43926296	820.5010309
35478066	2023/7/31 22:00	29.031299	122.015674	41.43459817	3	11.6	0.155863419	3.227141497	3.657879513	53.10622815	843.5715919
35478066	2023/7/31 23:00	29.031471	122.015657	68.39451346	3	NA	0.356454149	0.332664051	3.978210583	35.25358047	837.7851833
35478066	2023/8/1	29.032132	122.016584	152.3361641	8	90.1	0.609198485	0.114932186	18.91597489	46.05016511	760.2549002
35478066	2023/8/1 1:00	29.03164	122.01589	70.86240124	4	30.8	1.373458659	-1.065033779	5.266762516	40.6747857	825.0280485
35478066	2023/8/1 2:00	29.031471	122.015524	117.6638612	7	10.2	0.291517403	0.713498167	1.800409231	22.16310944	825.1179097
35478066	2023/8/1 3:00	29.031596	122.015514	96.0573167	6	7.6	0.680280343	1.300536013	1.745468386	16.25004163	821.3459881
35478066	2023/8/1 4:00	29.031331	122.015377	45.00000061	3	NA	2.437162989	2.623006329	0.355524085	6.788007479	814.6048121
35478066	2023/8/1 6:00	29.013684	121.960878	115.4944722	5	131.7	0.518615446	-0.309280117	3.981385724	-109.9581942	3654.419672
35478066	2023/8/1 7:00	28.938163	121.945319	133.9427005	8	18.5	0.518757337	-0.936503509	29.47039989	-146.4536378	2309.090798
35478066	2023/8/1 8:00	28.962575	121.947618	49.04775871	5	NA	-0.296499182	0.90682181	9.704934609	-138.9884238	2786.085481
35478066	2023/8/1 9:00	28.987324	121.969403	109.2921654	6	NA	-0.077764345	0.793670332	5.949841791	-137.2845381	3552.189989
35478066	2023/8/1 10:00	29.024862	122.017473	116.2021605	6	NA	-0.274519558	0.217308789	15.55729089	163.2467126	1347.281034
35478066	2023/8/1 11:00	29.017014	121.994106	7.660563725	0	92.5	-5.526783484	2.809482033	9.996800311	-126.9968922	1778.178383
35478066	2023/8/1 18:00	28.782599	121.955013	94.30580046	4	116.2	1.357204915	-2.18314955	22.59844114	-167.9259145	8187.190421
35478066	2023/8/1 19:00	28.818075	121.895313	46.6146236	4	101.8	4.793242229	1.69048444	11.27379803	-153.6005988	1370.562377
35478066	2023/8/1 20:00	28.989369	121.884005	42.45738686	2	153.7	1.575573828	1.823554062	7.706742362	-109.8325157	9657.67832
35478066	2023/8/1 21:00	29.031694	122.016309	87.66870838	6	93.5	-0.156230275	1.042313651	2.09432026	54.1526705	812.033537
35478066	2023/8/1 22:00	29.031753	122.015465	34.98975951	4	14	-0.427338207	2.539833684	10.76101738	9.054086285	813.4239314
35478066	2023/8/1 23:00	29.03166667	122.0157922	39.46486054	2	14	-2.024097522	3.438583727	15.34627503	33.96463595	824.0701872
35478066	2023/8/2	29.03463778	122.0202111	96.95575832	5	208.8888889	0.839108229	2.184705572	91.51704118	50.25745997	366.1507912
35478066	2023/8/2 1:00	29.031464	122.015308	79.6722989	7	45.5	2.363515049	2.333049518	12.65388146	-4.601238678	804.7335621
35478066	2023/8/2 2:00	29.031499	122.015736	76.90543949	7	20.4	-0.544707016	5.188473278	2.045870897	39.53936226	843.3895219
35478066	2023/8/2 3:00	29.032208	122.016273	48.35234268	3	NA	-3.044444943	-5.823540899	36.35406839	35.94043262	756.3330998
35478066	2023/8/2 4:00	29.032097	122.016299	76.98805288	4	27	2.542441199	3.318293716	1.540538863	39.57777505	768.0583541
35478066	2023/8/2 5:00	29.019308	122.063236	48.05033878	4	NA	2.183925091	-7.023295832	11.985044	105.6135567	3099.129178
35478066	2023/8/2 6:00	28.971223	122.066535	70.82972722	5	85.85714286	-2.065182117	-5.595831738	9.390353093	143.0500627	3939.732004
35478066	2023/8/2 7:00	28.970618	121.951679	95.81412362	7	NA	-1.389969966	0.829650608	9.770302446	-137.1950727	3026.330095
35478066	2023/8/2 8:00	29.020608	122.000592	42.48344046	4	NA	5.39436708	3.329959933	8.253414645	-128.9269042	1373.87681
35478066	2023/8/2 10:00	29.019125	122.028624	104.8119293	6	78.8	0.68477374	-0.689885095	4.307779719	135.6828471	1979.685979
35478066	2023/8/2 11:00	29.0276	122.051816	105.388138	6	52.5	-1.444550287	0.538707715	15.76049226	96.1883124	1656.110229
35478066	2023/8/2 12:00	29.021635	122.036461	89.99999363	4	62.3	-1.397974006	0.418556548	4.588699015	116.9669753	1725.844095
35478066	2023/8/2 13:00	29.015917	122.083964	72.80864501	5	91.9	-2.168213356	-1.743120405	11.44095572	104.0960272	4996.525234
35478066	2023/8/2 16:00	29.015871	122.093161	63.99861118	5	NA	-1.934433046	3.243846749	9.213232406	102.5183365	5804.876133
35478066	2023/8/2 18:00	29.044713	122.092902	91.65436941	5	5.75	0.578200268	2.030337873	2.656358437	78.67084032	4853.252753
35478066	2023/8/2 19:00	29.035115	122.029697	113.7919606	6	1.9	2.664819596	0.1429266	11.51209174	72.26193786	256.0200103
35478066	2023/8/2 20:00	29.031328	122.015649	55.63373657	5	33.8	-3.562938129	8.451823621	3.924856797	47.39002019	840.4680813
35478066	2023/8/2 21:00	29.031363	122.015522	45.92227227	3	19.6	1.281397292	8.344914435	0.767201196	29.1157525	827.5406642
35478066	2023/8/2 22:00	29.031702	122.015542	92.42141536	6	95.7	1.463946745	3.34960617	3.002351685	15.71409387	821.8130083
35478066	2023/8/2 23:00	29.030655	122.015864	97.52442187	6	102.5	-0.192795849	3.854292731	16.24035589	132.919078	880.3750072
35478066	2023/8/3	29.031495	122.015589	92.96525986	4	30.8	0.118731869	4.263865744	1.506866625	27.54787093	830.7536338
35478066	2023/8/3 1:00	29.031487	122.015552	55.32772038	5	35.1	-1.859186134	-9.890391998	1.070730833	24.31661971	827.4121891
35478066	2023/8/3 2:00	29.031521	122.015482	72.66386682	5	25.77777778	1.927873783	5.661110679	3.16704396	15.49605267	819.9605272
35478066	2023/8/3 3:00	29.03144	122.015575	101.2500006	7	18.7	0.006404675	6.39565676	0.648883942	29.56338089	830.7029474
35478066	2023/8/3 4:00	29.031376	122.015411	66.72011121	3	27.66666667	-3.487122564	2.118689899	4.862760185	11.42453439	816.6821151
35478066	2023/8/3 5:00	29.020576	122.046748	126.1277326	7	64.8	-3.499700818	1.052233983	10.03915019	110.828094	1991.391151
35478066	2023/8/3 6:00	28.925458	122.001725	129.4278305	6	NA	0.570913147	-1.074499025	26.65725373	-173.5286084	477.4279846
35478066	2023/8/4 23:00	28.892081	121.797893	96.0664713	6	168.9	-0.102016623	1.682736319	11.71332383	-125.9584669	5527.337148
35478066	2023/8/5	29.031467	122.015562	77.82772358	6	27.6	0.711439942	3.635692586	0.519824393	26.47384982	828.8296255
35478066	2023/8/5 1:00	29.031455	122.015597	127.5908885	8	30	0.082204349	-1.98401867	3.711465774	30.8016283	832.4429981
35478066	2023/8/5 2:00	29.031373	122.015764	95.81537815	7	34.5	-1.590604398	2.432864357	6.186928785	51.6845559	850.2826655
35478066	2023/8/5 3:00	29.031291	122.015222	47.13673063	4	11.1	-1.617112554	5.687571338	3.309998528	-26.84333444	800.994139
35478066	2023/8/5 4:00	29.031339	122.015525	123.7500015	7	23.11111111	-0.482376514	0.845284249	1.190260579	31.75377763	828.428264
35478066	2023/8/5 5:00	29.038442	122.058136	115.6835863	7	14.625	-0.457257356	0.930116661	3.468925437	78.91460713	1901.266823
35478066	2023/8/5 7:00	29.045914	122.074366	51.51894118	3	NA	3.314011624	4.658271184	7.475843001	74.0264636	3057.633393
35478066	2023/8/5 8:00	29.033285	122.016363	81.05725645	5	NA	-2.809529035	-0.481090394	16.82668147	22.12803686	637.2605791
35478066	2023/8/5 9:00	29.031558	122.016088	111.0190938	7	36.75	-0.318187531	-2.585992851	21.92087378	53.90485185	830.3890641
35478066	2023/8/5 10:00	29.02707	122.079544	107.4542164	8	81.9	-1.042702071	0.241517416	10.79171352	94.05019339	4132.556173
35478066	2023/8/5 11:00	29.031549	122.016054	125.1542962	6	46.2	-0.113411044	-2.541827649	19.41727259	53.14671606	831.9498756
35478066	2023/8/5 12:00	29.035021	122.047308	122.2909242	7	34.9	0.122712518	1.169295442	6.014157818	82.00784178	871.1590872
35478066	2023/8/5 13:00	29.030026	122.017436	34.04804221	3	10.6	-0.857609993	5.986598993	3.368648988	119.8294551	934.5847387
35478066	2023/8/5 20:00	29.031785	122.015785	100.4268454	7	NA	0.093879455	0.734141961	2.958240333	28.87326854	811.3990351
35478066	2023/8/5 21:00	29.030777	122.015372	55.0807076	3	NA	-0.072094865	2.778386016	20.10288319	175.2193389	830.6028244
35478066	2023/8/5 22:00	29.031724	122.015411	119.1681178	8	19.4	0.705296065	1.260609354	28.69980773	5.299751832	808.8218249
35478066	2023/8/5 23:00	29.031593	122.015312	23.55679286	2	69.5	2.805101732	-0.24152673	8.474041692	-3.053974553	802.1246355
35478066	2023/8/6	29.031956	122.015684	90.92231139	7	NA	0.018106438	0.831496997	0.736117121	18.89525651	795.097879
35478066	2023/8/6 1:00	29.031792	122.015843	89.23334815	8	NA	0.010994895	1.126309438	7.152007936	31.70183417	809.453661
35478066	2023/8/6 2:00	29.031904	122.016031	59.95765056	4	NA	0.284872468	0.864035842	6.991083573	36.290451	793.6691106
35478066	2023/8/6 3:00	29.031352	122.015542	87.11941583	5	NA	-0.35778526	0.836721377	14.09369212	32.79464164	829.7137055
35478066	2023/8/6 4:00	29.0315	122.015624	102.252851	6	NA	0.054847175	0.737837546	16.05962255	30.48827762	833.9757036
35478066	2023/8/6 5:00	29.02904	122.082975	153.9187902	8	NA	-0.151676973	-0.159350703	12.38867016	91.94991291	4406.037191
35478066	2023/8/6 7:00	28.823987	121.99474	7.89801114	0	NA	-1.675326501	1.306108779	8.676310892	-174.9930263	7657.656282
35478066	2023/8/6 8:00	28.893477	121.910826	73.07376871	3	NA	0.052308635	-0.302321567	27.4529808	-146.2321687	5070.965359
35478066	2023/8/6 9:00	29.031376	122.016246	59.37419861	5	70.3	-0.151826282	0.36075287	14.52690643	69.5876377	847.8019177
35478066	2023/8/6 10:00	29.014498	122.014543	114.1955314	7	4.8	-0.223748629	0.737462131	15.03849688	-177.5714786	2175.072044
35478066	2023/8/6 11:00	29.033463	122.026035	108.7505784	8	67.33333333	-0.285063134	-0.944740878	13.63764003	75.77106483	440.966706
35478066	2023/8/6 12:00	28.908044	122.090561	89.55197841	4	42.5	0.294167755	0.419385837	21.93235731	151.7188133	6975.291285
35478066	2023/8/6 13:00	28.776864	122.094484	85.78058941	5	32	-0.136562637	0.314816166	16.03719492	164.6610622	15137.73383
35478066	2023/8/6 19:00	28.843576	122.081588	110.8396941	5	10.3	0.615422877	0.306135729	26.24593922	162.7195633	8645.229418
35478066	2023/8/6 20:00	29.031289	122.016261	66.66301858	5	100.9	0.639563628	0.453999583	6.426833247	75.52164246	857.117902
35478066	2023/8/6 21:00	29.031491	122.015931	134.9999988	8	89.1	-0.136288455	-0.106193494	0.788113004	51.54655894	840.4601595
35478066	2023/8/6 22:00	29.031492	122.015785	63.65910584	4	62.6	-0.781613989	-1.065437369	1.777085707	43.3572884	843.1552829
35478066	2023/8/6 23:00	29.031477	122.015532	92.00411625	6	26.9	-0.642720491	1.071848731	1.199687739	22.72957081	825.739435
35478066	2023/8/7	29.031522	122.015545	107.3361388	6	53.6	0.895460891	0.681288127	2.32843244	21.9044559	825.9441176
35478066	2023/8/7 1:00	29.031408	122.015632	84.29626949	5	39.8	-0.845790761	-0.904069853	4.287947913	37.80242148	836.8889027
35478066	2023/8/7 2:00	29.031469	122.015499	97.40707099	6	49	-0.852343326	-0.121159841	2.884647248	19.43569316	822.7848586
35478066	2023/8/7 3:00	29.031502	122.015635	101.2500003	7	37.3	0.182991273	0.845039021	0.900419282	31.33811611	834.9790106
35478066	2023/8/7 4:00	29.031372	122.015604	59.8181954	4	16.4	0.520765965	0.658061546	0.977538504	38.20772951	835.1030353
35478066	2023/8/7 5:00	29.028299	122.06705	87.95892952	5	0.5	-0.043486484	0.982483265	1.53764901	93.49026336	2930.182493
35478066	2023/8/7 7:00	28.988352	122.052643	90.48551725	4	4.3	-0.252401143	1.072472208	19.05468371	142.4897592	3400.341995
35478066	2023/8/7 8:00	29.032586	122.025905	134.4460724	6	12.8	-0.221314923	0.398252884	24.57509726	80.7861145	533.9354268
35478066	2023/8/7 9:00	29.029579	122.017393	73.50575327	6	22.9	-0.122510401	1.95073258	6.110673795	129.8120867	978.1253946
35478066	2023/8/7 10:00	29.031348	122.015713	22.50000061	2	27	0.613084046	3.445519218	0.355524075	50.57175146	846.0462821
35478066	2023/8/7 11:00	29.006872	121.949455	93.40701705	4	14.2	-0.538035854	-0.986178023	21.78799522	-112.669709	4998.95298
35478066	2023/8/7 12:00	29.026928	122.017817	26.8157199	1	25.7	-1.178274094	1.915244265	11.96017262	152.3638622	1217.735652
35478066	2023/8/7 13:00	29.029377	121.967085	111.1576383	5	43	0.335784549	0.150602294	20.37727189	-92.28860944	2397.204648
35478066	2023/8/7 14:00	29.02984	122.018104	90.03054148	6	13.8	-0.566738108	-0.292050076	12.33607253	117.0809104	917.1259245
35478066	2023/8/7 15:00	29.028105	122.010469	111.2932997	8	9.4	0.035279665	0.139201391	25.62432121	-124.7847093	631.1398467
35478066	2023/8/7 16:00	29.029815	122.017967	58.49811971	4	10.3	1.481892301	-1.587516028	14.10915613	118.7599161	926.3149295
35478066	2023/8/7 17:00	29.018645	122.027376	87.71668581	8	17.4	0.321673168	-0.061607952	1.779727429	139.6176973	2033.737624
35478066	2023/8/7 18:00	29.017027	122.063115	101.2500025	7	1.8	-0.177473411	0.278270614	0.724781973	108.4942849	3257.081792
35478066	2023/8/7 19:00	28.969602	122.090278	117.745793	8	8.4	0.563772487	-0.059728279	6.249326634	133.003785	6242.169146
35478066	2023/8/7 20:00	28.962352	122.081418	88.28419446	6	40.3	-0.425515505	-1.140960931	3.198212558	139.7791391	5291.654575
35478066	2023/8/7 21:00	29.031471	122.015628	88.88323884	4	63.44444444	-0.776839277	0.253397231	2.220251274	32.68111498	835.0223926
35478066	2023/8/7 22:00	29.031531	122.015482	103.226278	8	8.7	-0.047330149	0.185899439	5.823330648	15.16794496	819.7330146
35478066	2023/8/7 23:00	29.03169	122.015422	52.75110322	5	12.3	-0.425629207	0.552457068	2.406992352	6.49264763	810.5650887
35478066	2023/8/8	29.031484	122.015612	122.734989	6	35.11111111	0.079521929	0.857584032	6.369530012	30.3693502	833.1980021
35478066	2023/8/8 1:00	29.031952	122.015362	131.1916592	6	6.5	-0.37023014	0.805319937	18.77955211	1.092146551	799.9150537
35478066	2023/8/8 2:00	29.031943	122.015166	76.93735087	6	60.6	0.444877502	-0.018769094	9.242022661	-10.23171433	781.2034511
35478066	2023/8/8 3:00	29.031648	122.014723	48.21234595	3	NA	0.184295491	1.471828599	19.0297514	-43.85028453	744.7142018
35478066	2023/8/8 4:00	29.031402	122.015487	92.32721884	7	65.75	-0.329171623	-0.802569464	3.37428468	21.48522813	823.2526893
35478066	2023/8/8 5:00	29.021325	122.064938	107.2788733	7	53.2	-0.706656994	-1.002422409	4.045443572	102.6034581	3097.467043
35478066	2023/8/8 10:00	29.031445	122.015667	54.39119479	3	51	1.039349498	2.79741019	3.908071587	38.00386696	839.3418568
35478066	2023/8/8 11:00	29.03116	122.015662	68.98813011	4	50.5	0.09630286	1.315992472	2.122405443	74.20145379	846.1045145
35478066	2023/8/8 12:00	29.018525	122.029507	104.8093994	6	76.4	0.398652563	-0.651633193	7.757319841	135.2413489	2049.922238
35478066	2023/8/8 21:00	29.031687	122.01588	100.1313078	7	NA	-0.112613574	0.357764817	8.161455851	37.89208455	820.1158697
35478066	2023/8/8 22:00	29.031738	122.015723	69.06758242	4	21.1	0.915222817	0.63624368	6.42943944	26.92840127	817.7906863
35478066	2023/8/8 23:00	29.031484	122.015758	95.16387788	6	25.9	-0.741905986	0.771690444	6.655590496	42.11783868	844.5663401
35478066	2023/8/9	29.031532	122.015834	120.410376	8	37	0.175024482	0.503538376	7.841810395	43.7105325	837.8449213
35478066	2023/8/9 1:00	29.031448	122.015675	74.90910131	5	34.8	-0.483438582	0.806018461	1.114341468	38.45498898	840.0334711
35478066	2023/8/9 2:00	29.031432	122.015555	92.96526131	7	22.3	0.282648853	0.578482528	1.539003599	27.92881547	828.9907171
35478066	2023/8/9 3:00	29.031459	122.015721	57.17227931	5	NA	-1.33070976	0.338959012	1.66727101	41.28079785	844.1596826
35478066	2023/8/9 4:00	29.031443	122.015872	71.19150545	3	48.6	-0.949331827	-0.803842887	11.5460127	52.06608296	846.7833631
35478066	2023/8/9 5:00	29.027963	122.059917	112.5462299	8	61.1	-0.512124511	0.88397199	1.579110916	94.53943041	2302.642969
35478066	2023/8/9 10:00	29.031839	122.01676	94.99898107	4	NA	-0.172623994	0.27564237	18.94320714	58.66025171	790.6073186
35478066	2023/8/9 11:00	29.031301	122.016025	114.2068298	5	67.42857143	-0.086773478	-0.200086609	9.324273975	69.81647957	859.5068466
35478066	2023/8/9 12:00	29.031391	122.015576	77.57048694	5	29	-0.539039863	0.442220121	2.498459606	33.41041756	831.9774437
35478066	2023/8/9 20:00	29.025071	122.0347	71.68920734	4	59.6	0.103091892	-1.416813564	13.72329675	109.4511361	1330.208451
35478066	2023/8/9 21:00	29.0311	122.016372	53.89581283	4	NA	-2.397280922	-0.484449306	1.02624607	88.77704895	876.3459721
35478066	2023/8/9 22:00	29.031703	122.015171	71.67383078	5	111.5	0.204749045	0.723426349	20.32293271	-13.66095058	786.2776319
35478066	2023/8/9 23:00	29.032009	122.015921	55.33743697	3	64.4	0.055290868	-1.651922789	14.46370347	28.68382514	784.3545476
35478066	2023/8/10	29.03191	122.015538	60.49153364	4	21.4	-0.584241209	1.569059795	5.739737785	11.67011472	803.4311043
35478066	2023/8/10 1:00	29.031851	122.015481	72.72937717	6	3.9	-1.752270758	0.358174075	7.129340322	8.941256697	811.1416764
35478066	2023/8/10 2:00	29.031682	122.015721	104.6615141	5	23.875	0.726760228	0.073044446	13.27234676	28.9134449	823.890343
35478066	2023/8/10 3:00	29.031899	122.016235	12.47009719	1	NA	0.164354619	3.178864624	6.664808855	43.76810685	790.7235716
35478066	2023/8/10 4:00	29.031331	122.015993	95.16386455	5	NA	-1.037537676	1.600998641	1.885282869	66.33574283	856.783216
35478066	2023/8/10 5:00	29.034603	122.046894	96.72548289	5	12.77777778	2.060115453	-0.182166812	21.15058637	82.75291303	846.214623
35478066	2023/8/10 6:00	29.020975	122.073254	146.2500003	8	43.9	-0.78471962	0.506647428	3.956899271	101.2158314	3812.0841
35478066	2023/8/10 7:00	29.014298	122.051866	110.4674723	6	33	-0.83022218	0.966314806	18.07540281	117.5919715	2833.475257
35478066	2023/8/10 8:00	29.031519	122.015788	60.44274726	4	23.5	-1.76029036	0.17357774	13.03029756	41.73584388	840.1664959
35478066	2023/8/10 9:00	29.029472	122.015928	118.6703383	7	130.6	-0.624363398	0.876627696	35.85729876	162.2788978	933.9209437
35478066	2023/8/10 10:00	29.014411	122.018678	148.2246131	8	28.2	-0.430993029	-0.066749571	4.903172638	170.0264057	2346.427012
35478066	2023/8/10 11:00	29.021449	122.011464	106.3825278	6	9.4	-0.154625849	-0.394498164	1.763471563	-160.506519	1349.291816
35478066	2023/8/10 12:00	29.006116	122.042829	117.4062076	7	54	-0.29659745	-0.44511267	11.88150383	135.9326842	3456.093159
35478066	2023/8/10 13:00	29.031409	122.015584	102.5729646	7	34.6	0.131880403	0.72183983	1.108970544	32.81750969	832.3008418
35478066	2023/8/10 21:00	29.031085	122.015745	21.17206952	3	52.2	2.824840783	0.592932069	4.764479943	89.30242344	856.0127272
35478066	2023/8/10 22:00	29.031376	122.015629	127.9915883	8	13.7	-0.233535024	0.373860972	2.288304317	40.39387197	837.379688
35478066	2023/8/10 23:00	29.031672	122.015781	81.95508733	8	53.7	0.914133073	1.069364972	2.3907803	33.05830876	823.7216457
35478066	2023/8/11	29.031443	122.015661	48.3193087	7	47.4	1.911232851	1.3488448	1.21949034	37.63772965	838.8174698
35478066	2023/8/11 1:00	29.031457	122.01548	89.86365691	6	48.4	-0.491526989	-0.262300926	5.490155907	17.73081559	821.2602318
35478066	2023/8/11 2:00	29.031472	122.01554	45	2	41.5	-1.515240974	-1.668276204	0.123688323	23.85676102	826.6179452
35478066	2023/8/11 3:00	29.031413	122.015502	66.57772694	6	11.4	-1.185178603	-1.224287585	1.026392585	22.7948062	824.4094692
35478066	2023/8/11 4:00	29.031399	122.015526	91.98486042	5	32.875	-0.384579894	0.116335221	2.32674864	26.79402258	827.0313083
35478066	2023/8/11 5:00	29.032195	122.075386	23.28129688	2	66.5	-1.082601002	2.270297684	9.11165526	88.77572319	3616.436622
35478066	2023/8/11 10:00	29.032917	122.015826	111.6383953	7	75.5	0.613621683	-0.042006545	25.4158314	13.01336583	688.3471467
35478066	2023/8/11 11:00	29.03201	122.01576	84.65408318	5	87.7	-0.97572504	1.31853166	8.936118445	21.51776161	787.5917439
35478066	2023/8/11 12:00	29.03261	122.015844	85.71893673	5	54.2	2.307668388	0.369548134	14.24490246	16.05866994	720.9710494
35478066	2023/8/11 13:00	29.032024	122.015149	96.40291336	6	94.5	2.256975591	0.603488005	11.72861927	-10.25053028	778.2126177
35478066	2023/8/11 14:00	29.032404	122.015449	96.06290865	6	110.9	0.295210119	-0.494837878	41.78142058	4.02309789	752.7953994
35478066	2023/8/11 15:00	29.023965	122.023927	117.6035362	7	68.66666667	0.04591917	-0.452030319	6.743199864	133.3232087	1446.348143
35478066	2023/8/11 16:00	29.023987	122.046167	104.0854542	6	6.2	-0.670048101	-1.265826887	34.38117259	104.6658846	1624.598679
35478066	2023/8/11 21:00	29.031697	122.015747	45.00000061	4	37.55555556	-0.066080127	-2.694879685	7.242311749	29.94061022	821.7191714
35478066	2023/8/11 22:00	29.031539	122.015627	67.50000061	4	17.4	-1.609792888	-4.047296958	0.726588835	28.56474107	833.3855467
35478066	2023/8/11 23:00	29.031427	122.015871	102.6115565	8	73.4	1.40754877	-1.494093677	11.77281969	53.26161381	848.5418961
35478066	2023/8/12	29.032177	122.015944	75.15329829	4	63.44444444	3.94133465	-1.33418981	8.64400596	25.72070812	765.669807
35478066	2023/8/12 1:00	29.031651	122.01537	122.4270332	8	56.5	-0.716634374	-0.800808941	8.00419047	2.37378305	806.4046261
35478066	2023/8/12 2:00	29.031718	122.015722	19.40591891	3	45.6	-2.713040899	-4.952238033	1.232964449	27.58770748	819.9750272
35478066	2023/8/12 3:00	29.031405	122.015652	108.7633691	5	5.3	1.828667518	0.903734107	3.522526896	39.93349652	838.8628576
35478066	2023/8/12 4:00	29.031375	122.015566	72.66386427	5	31	-0.271134369	-0.071255192	1.261954502	33.64928495	831.4201527
35478066	2023/8/12 5:00	29.027697	122.069233	69.36048502	4	NA	-3.643434827	1.776799702	16.33365023	94.07333676	3152.930832
35478066	2023/8/12 11:00	29.032416	122.01602	96.89382375	6	61.6	-0.149294715	2.261622388	9.417100827	24.0135727	738.22549
35478066	2023/8/12 12:00	29.012391	122.009556	93.76095617	4	142.1	2.28507021	0.353730732	31.18814256	-164.7739163	2300.169816
35478066	2023/8/12 13:00	29.034115	122.015518	70.59939994	3	124.8	0.96388804	0.360791035	18.03822802	2.899950022	570.3486956
35478066	2023/8/12 14:00	29.029266	122.017972	67.01547531	4	99.4	2.659756275	-2.442549149	29.37185155	128.1464494	978.7516445
35478066	2023/8/12 20:00	29.031247	122.015657	109.0918735	7	3.2	-1.121571377	-1.075554247	1.505008127	58.91790967	843.3027281
35478066	2023/8/12 21:00	29.031663	122.015591	89.70438028	7	NA	-0.807188985	0.773034178	6.900159791	20.51341566	827.2966944
35478066	2023/8/12 22:00	29.031429	122.01567	45	2	49.7	-0.664380842	-5.350993262	0.247376646	39.51783947	840.0036925
35478066	2023/8/12 23:00	29.031683	122.016643	41.6944442	4	119.8333333	2.32449039	-2.989193537	1.609292934	62.20103346	808.9965199
35478066	2023/8/13	29.031775	122.016028	80.01082693	6	51.6	-0.082659126	-3.555076922	11.14916885	40.92380954	807.7709057
35478066	2023/8/13 1:00	29.03235	122.015485	43.492048	4	60.6	-1.830680307	0.594712493	12.83369665	5.611309545	757.6104908
35478066	2023/8/13 2:00	29.032145	122.01651	104.3359748	6	95.66666667	1.245743078	-0.732119047	41.86302487	43.93713158	759.7638262
35478066	2023/8/13 3:00	29.031159	122.015037	36.10406672	3	165	-5.328983869	-2.824125073	22.74914507	-73.77191636	787.2802564
35478066	2023/8/13 4:00	29.031476	122.01576	94.50724015	8	47.77777778	-2.864147135	-0.826386114	4.967706733	42.82679753	845.3931875
35478066	2023/8/13 5:00	29.008037	122.061812	135.3527376	7	7.2	-0.098423654	2.666786526	29.78528604	119.4197018	3929.854947
35478066	2023/8/13 10:00	29.032744	122.015324	101.8599035	6	77.9	1.952935262	-1.453631041	9.893374752	-0.578208043	720.2116281
35478066	2023/8/13 11:00	29.031552	122.015555	132.1641228	7	19.83333333	-0.12333011	-0.908166909	2.346383366	21.56099693	826.2256011
35478066	2023/8/13 12:00	29.027456	122.042096	47.98215323	3	NA	4.030786992	1.953133158	5.732017241	98.75726282	1117.840469
35478066	2023/8/13 13:00	29.035396	122.048097	133.8645063	8	NA	1.126159731	-1.242224151	5.610807661	81.4662125	936.3509961
35478066	2023/8/13 14:00	29.041475	122.063712	50.16351318	4	4	-0.605271382	-4.78625608	0.616568968	76.24741431	2278.685085
35478066	2023/8/13 15:00	29.019115	122.023668	58.30227873	4	34.1	-1.172830908	3.91552747	6.250131466	148.5527608	1981.73359
35478066	2023/8/13 16:00	29.009868	122.052968	20.28278469	2	65.1	4.129649472	-4.273090694	8.452878536	122.6685497	3322.221853
35478066	2023/8/13 17:00	29.001771	122.070564	52.00531846	6	41.9	1.47024676	0.189291146	3.336811593	121.1120549	4996.830155
35478066	2023/8/13 18:00	29.01170333	122.0339789	107.7915867	5	7.444444444	0.607900075	-1.543661793	3.973516937	139.7873952	2807.047202
35478066	2023/8/13 19:00	29.020514	122.028821	112.6749136	6	70	-0.105055918	0.774997648	17.89885081	131.7303056	1826.367443
35478066	2023/8/13 20:00	29.03197	122.016094	56.25000152	5	NA	-2.042820687	-3.033533769	0.324440305	36.57829432	785.3449961
35478066	2023/8/13 21:00	29.032658	122.015849	51.53189379	5	NA	-1.09098349	-3.62305859	0.82563544	15.74207146	715.6835203
35478066	2023/8/13 22:00	29.031524	122.015572	62.73682707	6	17.4	-1.034369603	-3.806467476	0.685910851	24.40864556	828.4737599
35478066	2023/8/13 23:00	29.03149	122.015672	126.7152573	7	17	0.160082932	0.92499195	11.88743033	35.23053022	838.7793067
35478066	2023/8/14	29.031371	122.015628	77.25029557	4	38.3	-1.274724687	1.819303236	4.351753201	40.77810314	837.4072497
35478066	2023/8/14 1:00	29.031422	122.015487	56.92232977	5	18.33333333	-1.593236421	0.125682044	3.671773518	20.33204179	822.7653804
35478066	2023/8/14 2:00	29.031427	122.01555	56.2499997	4	14	-1.436738369	-1.80197996	0.609966419	27.7031386	828.6348402
35478066	2023/8/14 3:00	29.031369	122.015572	78.7499997	6	12.2	0.348314438	-1.316020831	1.141785964	34.90666325	832.1381088
35478066	2023/8/14 4:00	29.031431	122.015568	112.5	5	30.66666667	-0.553719384	-0.584119402	1.617332894	29.43366749	830.251175
35478066	2023/8/14 5:00	28.991748	122.052394	81.6182263	6	39.3	2.642167801	2.584251014	8.504140714	140.365046	3640.593033
35478066	2023/8/14 8:00	29.019554	122.023592	35.22525487	2	112.7	-0.334954897	1.965760867	14.61864436	147.8289757	1932.828766
35478066	2023/8/14 9:00	29.027207	122.039121	107.8324185	5	59.8	0.200518251	0.602713899	15.35272685	100.4955749	1095.550966
35478066	2023/8/14 10:00	29.032196	122.016888	90.11117702	5	92.7	0.450437445	-0.969918532	13.51472143	50.59874324	750.0485511
35478066	2023/8/14 11:00	29.02879222	122.0537778	116.3552647	7	50.22222222	-0.129794552	-0.610152613	40.64982253	93.86644097	1734.350176
35478066	2023/8/14 12:00	29.02117	122.034948	103.9564966	6	12.5	0.116294984	-0.201403558	13.35288972	119.9015754	1763.084233
35478066	2023/8/14 13:00	29.031451	122.015768	94.66184107	7	NA	-0.190930193	-0.102246375	3.604661106	45.24084201	847.943011
35478066	2023/8/14 14:00	29.006146	122.036555	121.782565	7	115	-0.08485386	-0.045096734	38.13860462	143.2080296	3435.257165
35478066	2023/8/14 21:00	29.03159	122.015539	114.7103515	7	NA	-0.387749964	0.58125134	8.163783169	18.67774524	823.8642494
35478066	2023/8/14 22:00	29.031951	122.01557	109.7644119	8	NA	0.494484134	-1.481559072	19.64165526	12.90542029	798.2631847
35478066	2023/8/14 23:00	29.032089	122.015775	129.6684218	7	NA	0.751313541	0.247645684	7.558712581	20.62893632	778.7303978
35478066	2023/8/15	29.032271	122.015631	62.35479368	3	13.4	-1.448851663	-1.335375873	5.127082118	12.00069914	762.4201419
35478066	2023/8/15 1:00	29.031861	122.015463	88.09947912	5	31.4	-0.382059494	1.427122559	6.712408184	7.690913805	810.5089863
35478066	2023/8/15 2:00	29.031693	122.015752	59.45509742	4	7	-1.441314892	1.557948721	0.879142409	30.40902925	822.0475609
35478066	2023/8/15 3:00	29.031339	122.015365	45.09440486	3	NA	-0.010277967	2.637671056	10.10083825	4.261474207	813.2616122
35478066	2023/8/15 4:00	29.031497	122.015843	117.2463597	8	28.7	0.465698556	0.75231406	6.048134162	46.54245215	841.470632
35478066	2023/8/15 5:00	29.021895	122.059425	90.93297303	6	47.2	0.758863952	0.172608422	12.03896466	103.3272464	2630.302946
35478066	2023/8/15 6:00	29.003758	122.055928	99.08788183	7	2.3	0.395615468	0.454710084	2.995606116	127.439203	4058.017361
35478066	2023/8/15 8:00	29.034007	122.04989	132.6540551	6	NA	0.750195269	0.221264838	21.80184676	84.48634585	1144.130839
35478066	2023/8/15 9:00	29.028456	122.040627	143.7217681	8	NA	0.588643769	0.579929688	6.9744405	96.73021477	974.9317009
35478066	2023/8/15 11:00	29.017527	122.038725	117.6723717	7	NA	1.282122695	-0.537080185	10.33735666	123.4000273	2167.602914
35478066	2023/8/15 12:00	29.031507	122.015594	78.75000091	5	33.8	-0.5507783	2.53113345	0.339982824	27.3504414	830.9564114
35478066	2023/8/15 13:00	29.03152	122.0156	56.25000152	5	33	-1.474930128	2.983676291	0.32444172	27.20091982	831.2343907
35478066	2023/8/15 14:00	29.032197	122.034008	130.5432647	6	8.7	1.56372701	-0.386741316	19.532361	86.10241442	537.5247252
35478066	2023/8/15 21:00	29.03146	122.015586	56.24999909	3	10.7	-0.46042678	2.192145437	0.432589212	29.3713284	831.2785469
35478066	2023/8/15 22:00	29.031548	122.015486	108.6591104	6	44.2	0.144414909	0.955136904	3.368437823	15.04301267	819.7311145
35478066	2023/8/15 23:00	29.031593	122.015967	106.5694862	6	52	0.855948908	1.052301559	0.749195496	46.94495715	828.6968268
35478066	2023/8/16	29.031474	122.015446	96.74362815	8	70.6	-0.523765538	0.191513418	11.86229538	12.94937482	817.6223341
35478066	2023/8/16 1:00	29.031412	122.015586	69.74523861	5	16.6	0.350442654	0.936589286	1.396857033	32.79589012	832.4186521
35478066	2023/8/16 2:00	29.031401	122.015681	116.4879085	7	112	-0.088704856	0.380384115	4.295389835	42.8351262	841.7167168
35478066	2023/8/16 3:00	29.031752	122.015932	100.4856016	5	132.7	-0.814751798	-0.496595232	8.259641374	37.63141549	812.0525382
35478066	2023/8/16 4:00	29.03149	122.015532	90.40068458	8	43.3	0.639524591	-1.23732751	1.444807408	22.0779743	825.437504
35478066	2023/8/16 5:00	29.02932444	122.0502778	79.06094752	3	2.222222222	2.027658477	-0.494239561	21.25707934	93.26535554	1419.979505
35478066	2023/8/16 8:00	29.014162	122.050835	106.4981976	7	NA	-0.153129874	0.34315296	11.01854997	118.4646727	2803.030037
35478066	2023/8/16 9:00	29.031788	122.035216	118.1589125	7	NA	-0.67375783	0.775748621	2.398591554	87.67613485	604.2316185
35478066	2023/8/16 10:00	29.029936	122.042932	22.50000061	2	NA	0.902731098	2.62215703	0.231837218	92.69623512	894.057938
35478066	2023/8/16 11:00	29.033272	122.039658	92.70500482	4	22.8	1.485332432	-0.320942703	25.78043637	84.1391824	433.129538
35478066	2023/8/16 12:00	29.031594	122.015973	101.0079367	7	53.8	0.395844149	-0.358399403	19.14502701	47.16271678	828.4785806
35478066	2023/8/16 13:00	29.015272	122.03241	40.75672772	4	44.42857143	0.503426844	-1.125845154	1.734758597	136.4983263	2413.433917
35478066	2023/8/16 14:00	29.010533	122.064672	96.29114806	6	62.75	0.505292177	0.32471073	20.19424299	115.3448651	3882.303359
35478066	2023/8/16 15:00	28.969048	122.066191	61.76454177	6	37.4	0.304817791	-1.572448641	19.4890872	144.2105056	3893.677865
35478066	2023/8/16 16:00	28.896318	122.071466	89.40263378	8	32	0.038219419	1.120936928	11.30631825	159.8711819	5465.437429
35478066	2023/8/16 17:00	28.887969	122.043271	67.74701659	3	NA	0.335876058	-0.218215822	14.99023161	170.2545765	2987.893079
35478066	2023/8/16 18:00	28.840015	122.032953	57.23876533	3	28.3	-1.392509123	-1.893286483	18.30263115	175.3604834	6201.204751
35478066	2023/8/16 19:00	28.864028	121.996614	46.4847549	2	NA	2.202450218	-0.667929416	17.10348075	-174.3635127	3219.35099
35478066	2023/8/16 20:00	29.031626	122.015962	75.31051986	5	NA	0.829419203	-0.132109221	6.235354261	44.92757304	825.1961746
35478066	2023/8/16 21:00	29.031293	122.015963	41.43141306	2	NA	1.712236114	-0.590672487	4.062313298	68.70997213	861.4513
35478066	2023/8/16 22:00	29.031694	122.015395	103.4938047	7	NA	-0.751251298	-0.023376591	14.29579477	4.253398634	807.8984322
35478066	2023/8/16 23:00	29.031731	122.015841	28.48281907	1	18.6	1.212869415	1.791457823	5.448172819	33.9363021	816.1096884
35478066	2023/8/17	29.03154	122.015444	68.28196011	4	39.4	-0.460226921	0.260950961	11.00760737	10.92760181	815.9056951
35478066	2023/8/17 1:00	29.031492	122.01558	82.5908975	6	3.1	-0.451596279	-0.279769927	1.123832982	26.84867805	829.9647719
35478066	2023/8/17 2:00	29.031604	122.015396	38.91385789	4	17	-2.188315488	-0.778928283	0.50428299	5.076999011	809.9012422
35478066	2023/8/17 3:00	29.03248667	122.0158622	104.1795994	4	177.375	-0.44320484	0.363101093	18.86277528	17.97801942	733.8720778
35478066	2023/8/17 4:00	29.031534	122.015486	72.62429748	5	NA	-0.197476476	-0.693692627	25.71827446	15.48562454	820.0464693
35478066	2023/8/17 5:00	29.014548	122.050318	97.40538257	6	46.5	-0.221284032	0.100655316	7.493526925	118.2634789	2743.112535
35478066	2023/8/17 7:00	28.826468	122.035999	67.75097334	3	NA	0.166834159	-0.102826189	62.55330879	174.9198312	7722.963289
35478066	2023/8/17 8:00	28.860228	122.032795	92.96966943	5	20.6	-0.11393734	-0.373401237	2.307686316	174.861704	4123.326373
35478066	2023/8/17 9:00	29.03344	122.014484	100.6198911	7	37.9	-0.115241163	-0.140743524	9.333615745	-17.74546021	644.3840217
35478066	2023/8/17 10:00	29.016598	122.034202	116.6804477	8	9.2	-0.043275918	-0.176550733	15.28994512	131.1404176	2265.190007
35478066	2023/8/17 11:00	29.031499	122.015502	79.32702731	7	4.6	-1.080879456	0.74936793	5.969785533	18.46171664	822.3714655
35478066	2023/8/17 12:00	29.032796	122.014776	135.2594458	8	80.2	-0.316141984	0.290596244	26.59959183	-16.20163345	721.1468651
35478066	2023/8/17 13:00	29.014103	122.03429	76.43536219	6	2.3	-0.926251209	0.151695578	10.83495522	135.5484226	2541.859773
35478066	2023/8/17 14:00	28.99443	122.070607	99.16999692	7	48.77777778	0.040397297	-0.936105731	9.690532818	127.0200816	5204.116434
35478066	2023/8/17 15:00	28.978315	122.09579	51.0842951	4	40	-0.34252564	-2.157216283	0.792456668	126.7079201	6867.99768
35478066	2023/8/17 16:00	28.969882	122.095579	95.31630273	5	50.9	-0.722838167	0.452923315	1.0038187	130.925679	6759.449365
35478066	2023/8/17 17:00	28.964402	122.087634	72.66618843	5	53.8	-1.00335808	-0.69965856	0.668816602	136.3567324	5934.79935
35478066	2023/8/17 18:00	28.946545	122.091889	93.54702456	4	31.7	-0.121556882	-0.64520302	27.42990994	141.4572405	6177.750011
35478066	2023/8/17 19:00	28.975589	122.05592	89.87266318	4	53.77777778	-0.073744576	-0.066275533	30.13965216	147.2564533	3002.771251
35478066	2023/8/17 20:00	28.998855	122.013695	132.6166449	7	413.75	-0.167417318	-0.090290075	45.45867334	-177.4256481	3413.412283
35478066	2023/8/17 21:00	29.003449	121.987867	106.4461894	6	9.4	0.168464994	-0.347277688	1.98731495	-138.8388814	3281.262779
35478066	2023/8/17 22:00	29.031137	122.015952	67.50000061	4	NA	-0.120811328	-0.884312509	0.339983609	83.99406397	874.1200194
35478066	2023/8/17 23:00	29.031693	122.015796	101.2499991	6	20	-0.022281786	-0.360187734	4.249245242	33.0264029	821.1391167
35478066	2023/8/18	29.031842	122.015733	98.87540416	8	39.9	0.058172015	0.282132029	8.421189409	24.23277325	806.33173
35478066	2023/8/18 1:00	29.031522	122.015721	121.1824852	8	10.55555556	0.172019081	-0.176119777	2.283379042	36.9649187	841.2080018
35478066	2023/8/18 2:00	29.03187	122.01559	56.25000152	5	69.2	0.388405141	-0.468786814	0.32444062	15.37164155	806.5085505
35478066	2023/8/18 3:00	29.031612	122.015491	31.96097503	4	11.7	0.985404316	-0.161350578	4.365532846	13.74742096	818.8032133
35478066	2023/8/18 4:00	29.031519	122.015261	89.07771791	5	82.9	0.611087828	-0.464575707	1.234928713	-9.348351082	798.9535793
35478066	2023/8/18 5:00	29.020331	122.049089	112.0057564	7	9.6	-0.189667794	-0.318232245	10.08956087	109.9141811	2115.723153
35478066	2023/8/18 6:00	28.999247	122.063206	97.38752941	5	23.8	-0.141587106	-0.10112203	3.530734174	127.1016771	4826.696849
35478066	2023/8/18 7:00	28.992618	122.038698	68.12934256	4	68.5	0.2754665	0.426980961	25.80608359	151.9031267	2957.223812
35478066	2023/8/18 8:00	29.03288	122.015934	126.4872449	8	4.9	0.181611075	0.230453788	34.6608189	16.09907683	689.8294527
35478066	2023/8/18 9:00	29.003299	122.07249	169.8243244	8	26.5	-0.133027408	-0.103283198	30.98942547	118.9321683	4987.187269
35478066	2023/8/18 10:00	29.031727	122.016012	48.88001573	2	24.5	0.270618568	0.746357609	14.59939981	42.28920988	813.2877231
35478066	2023/8/18 20:00	29.031735	122.03152	89.2312323	4	NA	-1.346647648	-1.180394324	18.17598959	87.3610856	617.1880535
35478066	2023/8/18 21:00	29.031605	122.015494	23.41358442	1	28.2	-1.069241508	-0.588312699	5.236341923	14.19498983	819.2406284
35478066	2023/8/18 22:00	29.031467	122.015564	84.83613876	6	24.22222222	-1.323620845	-1.285766226	0.736118995	26.68236435	829.0200618
35478066	2023/8/18 23:00	29.032063	122.015803	117.6768828	6	124.6666667	0.707960803	-0.015011296	30.84781119	22.36556016	780.9366606
35478066	2023/8/19	29.031332	122.015166	48.25486235	2	71.5	-2.710152759	-1.211344265	14.73490507	-31.77254367	794.6056604
35478066	2023/8/19 1:00	29.031667	122.015468	30.98870352	3	39.9	-0.141597944	-1.312393682	1.521733178	10.6043537	815.4422263
35478066	2023/8/19 2:00	29.031509	122.01558	138.5170468	8	49	0.438145814	-0.374112706	4.364319993	25.9248961	829.5762068
35478066	2023/8/19 3:00	29.031371	122.015637	89.45849336	8	48.4	0.247411535	1.273591589	4.145107185	41.66130656	838.2621847
35478066	2023/8/19 4:00	29.03093556	122.0163067	111.2714316	5	103.2222222	-0.36674639	-0.323989088	20.94262422	99.72546994	895.2624899
35478066	2023/8/19 5:00	29.020892	122.046204	113.9992678	7	83.7	-0.122769563	1.06073822	8.573006894	110.5805358	1938.605362
35478066	2023/8/19 7:00	28.870902	122.059109	112.2504322	5	89.33333333	0.610551237	0.00653982	22.46872792	166.4762898	5113.271771
35478066	2023/8/19 8:00	28.921982	122.069237	39.59529654	4	226.9	-0.754847401	0.705227327	11.55717224	156.5076689	4639.096367
35478066	2023/8/19 9:00	29.032264	122.016119	65.40792743	4	119	-0.198858425	0.20697017	20.33502462	29.95353079	752.8685346
35478066	2023/8/19 10:00	29.032453	122.01365	90.22560557	6	21.1	0.514344609	-0.756918721	12.98768785	-47.31577636	627.3691002
35478066	2023/8/19 11:00	29.02314556	122.0312744	68.53422358	5	54.55555556	0.221181803	1.465444125	13.76300782	119.5370337	1553.580957
35478066	2023/8/19 12:00	29.008302	122.072574	66.60934523	4	50.3	-0.454865164	1.522187443	37.09614648	114.3482778	4591.313118
35478066	2023/8/19 21:00	29.028086	122.031074	44.15022884	2	21.1	3.433693437	1.06431968	20.48588571	102.218052	1018.551563
35478066	2023/8/19 22:00	29.031975	122.015693	44.33876112	3	NA	2.222951107	-0.655924009	4.271317282	18.97586299	792.8468728
35478066	2023/8/19 23:00	29.032803	122.0166	31.88798706	3	NA	1.799187567	3.100439123	25.04730833	32.6745955	686.3181808
35478066	2023/8/20	29.031857	122.01522	119.3845041	8	2.75	-0.110415428	0.256054714	12.35807769	-7.933778086	787.9352162
35478066	2023/8/20 1:00	29.031896	122.015507	73.43049751	4	39.2	-0.602720254	0.589742469	2.982711055	10.01941435	805.6803119
35478066	2023/8/20 2:00	29.031969	122.016464	60.71719513	4	24.6	1.007712227	1.566479546	8.68577618	47.95795104	779.6992449
35478066	2023/8/20 3:00	29.031256	122.015743	31.050851	2	29.6	1.232702905	-2.751599404	12.95836095	63.49072714	851.2123117
35478066	2023/8/20 4:00	29.031406	122.015682	56.2500003	5	25.8	-0.156942122	-0.787063765	1.872861692	42.47723621	841.6920828
35478066	2023/8/20 5:00	29.013305	122.073117	91.55736094	5	49	0.336074843	-0.154329923	15.7032509	109.278858	4266.309544
35478066	2023/8/20 8:00	28.953829	122.090454	91.98343419	4	2.125	0.896690801	0.043049581	4.164653145	139.456997	6027.299922
35478066	2023/8/20 9:00	29.032161	122.014921	113.6635508	6	NA	0.008182484	-0.29317795	23.33192851	-18.95191789	754.124792
35478066	2023/8/20 10:00	29.031382	122.015731	32.83043071	4	20	1.635169613	-1.787745556	5.194641456	48.52929545	846.9280867
35478066	2023/8/20 11:00	29.032038	122.015768	73.13457534	5	1	0.261246367	0.746251699	49.29031938	21.30981212	784.3927033
35478066	2023/8/20 12:00	29.031618	122.015824	71.75690687	6	50.5	1.264908767	1.12083695	2.516718177	38.18868689	828.7078802
35478066	2023/8/20 13:00	29.031734	122.015242	91.04492935	5	13.11111111	0.672328477	1.526985694	17.92740473	-7.745015031	792.4330916
35478066	2023/8/20 14:00	29.031545	122.015608	44.2692311	3	47	2.591284683	-1.007049186	13.03766117	26.63009666	831.4391477
35478066	2023/8/20 15:00	29.007503	122.050577	94.80695446	5	32.5	0.069016563	1.360005027	15.44983784	127.2743819	3477.50899
35478066	2023/8/20 20:00	29.013389	122.068828	90.9441266	4	52.9	-0.72871815	0.388780008	24.15001956	110.6103479	3939.99088
35478066	2023/8/20 21:00	29.031392	122.015567	69.34849807	5	9.7	1.248305225	1.685547455	1.232464745	32.29746229	831.0978806
35478066	2023/8/20 22:00	29.031457	122.015607	5.163862405	1	25.7	-1.799257638	-5.47518121	0.657201803	31.64738985	833.3482288
35478066	2023/8/20 23:00	29.031278	122.015405	31.14794722	1	30.4	-3.931441368	-2.730220207	7.147044897	15.41510064	818.6422989
35478066	2023/8/21	29.031287	122.015412	86.06142413	7	24.6	0.676745411	-2.408565462	11.66788706	16.35808534	819.0666066
35478066	2023/8/21 1:00	29.031816	122.015078	109.7015662	7	6.25	0.210796481	0.586606812	10.80598117	-17.58113452	775.0861554
35478066	2023/8/21 2:00	29.033193	122.017628	27.39085549	2	296.5	4.930295823	-0.548427228	55.96433842	43.55067067	636.6990662
35478066	2023/8/21 3:00	29.031347	122.01556	45	2	18.9	-1.982771609	-4.843299548	0.371064969	35.59607126	831.5469798
35478066	2023/8/21 4:00	29.031499	122.015547	122.4270332	7	40.9	1.46611267	0.141834553	2.394617523	23.19021795	826.6592605
35478066	2023/8/21 5:00	29.028462	122.047161	118.5860339	8	9.2	-0.93244784	0.952533481	3.583048418	95.34218527	1263.324059
35478066	2023/8/21 8:00	28.97281	122.049164	104.5155601	6	68.3	-0.880126211	2.032865889	343.535737	152.9590578	2288.764416
35478066	2023/8/21 9:00	29.030586	122.017295	107.7613462	6	41.1	-0.343833145	-0.502477646	15.57312536	106.0859483	892.3648361
35478066	2023/8/21 10:00	29.033266	122.016366	157.4001786	8	22.6	-0.931779636	0.000541358	36.18608095	22.36079498	639.2776259
35478066	2023/8/21 11:00	29.032602	122.01598	17.89050443	2	3.8	-4.88202362	-2.911921981	14.02443575	20.20028844	718.8782387
35478066	2023/8/21 12:00	29.031626	122.015592	101.4189039	6	15.7	0.206334535	2.437177879	21.87877995	21.8582159	828.1610893
35478066	2023/8/21 13:00	29.026473	122.046682	89.99999909	7	60.7	-1.590857349	0.395931686	4.778116913	99.48946826	1411.026741
35478066	2023/8/21 14:00	29.038198	122.049114	112.7492718	6	17.6	-0.276318136	-1.069377364	8.491830594	76.50636575	1023.998981
35478066	2023/8/21 15:00	29.039038	122.068006	105.878497	7	38.1	0.265071292	-2.068759135	2.649066939	80.23160878	2776.493686
35478066	2023/8/21 16:00	29.050716	122.087271	131.8283118	8	29.8	1.801394647	-0.559570271	2.161309155	72.72550857	4175.661919
35478066	2023/8/21 17:00	29.033263	122.048575	65.44850737	6	27.4	1.246375069	1.054037486	6.168995569	85.71867198	1052.9531
35478066	2023/8/21 18:00	28.996036	122.048434	111.1779397	8	NA	-1.13028834	1.040819285	1.435309052	140.2991024	3759.524422
35478066	2023/8/21 19:00	29.025615	122.01512	47.43299342	2	NA	-3.207752879	-4.808729852	22.8372678	-177.9453695	1125.405532
35478066	2023/8/21 20:00	29.03207	122.015852	90.92424615	5	NA	2.944536796	2.943542543	2.238067248	24.32702331	779.1455411
35478066	2023/8/21 21:00	29.031603	122.015518	99.10010109	6	25.9	-1.161232033	-0.449495609	9.437273682	16.39907386	821.5768974
35478066	2023/8/21 22:00	29.031848	122.015405	101.6699584	8	NA	-0.17164504	-2.245058921	3.118422628	4.0554514	805.8719128
35478066	2023/8/21 23:00	29.03176	122.015576	67.50000212	6	18.57142857	-1.188089797	-5.018729421	0.540734942	16.76850983	818.6761049
35478066	2023/8/22	29.031629	122.015796	34.25010059	2	30	3.425506733	-0.777957843	10.82146699	35.9774552	828.0766359
35478066	2023/8/22 1:00	29.031513	122.015593	73.96806995	4	10.75	2.959156088	3.677746463	3.101528306	26.93247283	830.7249432
35478066	2023/8/22 2:00	29.031507	122.015426	50.31948181	4	NA	1.758367756	-4.917183731	0.718113479	9.698501489	814.9463086
35478066	2023/8/22 3:00	29.031467	122.015656	78.66601264	6	NA	0.947508945	1.370297903	4.484149412	35.44583578	837.7823135
35478066	2023/8/22 4:00	29.031505	122.015214	68.59269488	5	35	-4.290272735	-1.024033043	4.805989388	-14.97098081	794.8112509
35478066	2023/8/22 5:00	29.023254	122.047428	28.01122128	1	17.1	-3.49578865	5.085172251	14.13787984	105.5041983	1753.880614
35478066	2023/8/22 9:00	29.034538	122.017856	49.7622864	2	75.7	0.711208494	-0.132046156	16.08308711	32.56901421	488.4318382
35478066	2023/8/22 10:00	29.032124	122.015703	72.70096807	5	129.2	-0.32367761	0.5864241	26.55816392	16.86581324	776.5549309
35478066	2023/8/22 11:00	29.014146	122.051339	59.5908633	5	37.2	-0.44026228	1.280821698	8.189220945	118.1498062	2825.719496
35478066	2023/8/22 12:00	29.032925	122.016065	150.5941931	7	64.3	0.249800239	0.425540365	29.02376753	18.98318755	682.1354815
35478066	2023/8/22 14:00	29.005296	122.02212	61.2741357	5	NA	0.535832076	-0.273254473	2.036583327	166.9902528	3399.823937
35478066	2023/8/22 15:00	28.972114	122.04447	100.5701626	7	18.66666667	-2.207000884	-2.256496403	5.600775788	156.5203637	1825.649605
35478066	2023/8/22 16:00	28.953962	122.081556	87.78053149	6	238.5	-0.699114415	-1.466096406	15.55627709	142.9362073	5162.287591
35478066	2023/8/22 17:00	28.954169	122.09265	77.51357317	7	4.8	2.794884981	-0.941421713	7.494096405	138.5139134	6243.130541
35478066	2023/8/22 19:00	29.019363	122.016876	140.2730667	7	13.125	-0.372638166	-0.555597555	19.66072286	173.4406447	1783.157443
35478066	2023/8/22 20:00	29.031533	122.015554	90.00000121	7	36.7	-1.992646839	0.300828253	0.751659824	22.28365391	826.5543807
35478066	2023/8/22 21:00	29.03158	122.015538	89.99999939	5	71.4	-0.394648045	0.055533947	3.969237491	18.93498075	823.9863258
35478066	2023/8/22 22:00	29.031679	122.015668	91.68895435	7	25.1	0.935615852	-1.110557158	3.914239151	25.51293487	825.3533845
35478066	2023/8/22 23:00	29.031406	122.01558	45.00000121	4	14.4	-2.007897209	-1.576420957	0.695507067	32.62043197	831.9930702
35478066	2023/8/23	29.031482	122.015555	42.57229475	3	30.3	-1.826358324	-2.955570486	0.717491428	24.89444431	827.8137388
35478066	2023/8/23 1:00	29.031349	122.015644	47.93776057	4	41.9	-1.334738691	-2.61239185	4.70462415	44.58577991	839.4696134
35478066	2023/8/23 2:00	29.031442	122.015555	80.59455116	8	13.4	0.97439921	-1.216016605	1.141785354	27.26858418	828.7524906
35478066	2023/8/23 3:00	29.031367	122.015581	112.4999988	6	32.2	-0.972113335	1.096328148	1.019949415	36.14007402	833.0421541
35478066	2023/8/23 4:00	29.031468	122.015542	77.82772359	7	28.6	-0.229976761	-3.949410574	0.95657259	24.29166635	826.9019479
35478066	2023/8/23 5:00	29.034308	122.020834	63.85682064	5	371.5	2.916754142	1.294146206	23.46527509	56.2249202	356.0115019
35478066	2023/8/23 7:00	28.948822	122.087161	100.6920586	7	33.5	0.205580366	0.239039779	9.372998589	142.4720437	5702.476758
35478066	2023/8/23 8:00	28.933976	122.068192	137.0664285	8	NA	-0.257923185	-0.93390313	2.406481164	154.4140029	4254.204115
35478066	2023/8/23 9:00	29.00898	122.031189	29.95859913	1	69	1.474900311	-1.748166199	15.71607307	147.7770311	3116.610065
35478066	2023/8/23 10:00	29.019968	122.035664	28.63856847	1	49.8	-2.831867157	0.831332079	16.31801703	121.8850951	1902.385977
35478066	2023/8/23 11:00	28.948387	121.924164	71.87000831	4	77.5	1.814473931	0.491620813	12.45198591	-135.8670216	4566.006854
35478066	2023/8/23 12:00	28.860085	122.028011	66.45663085	5	4.6	-1.032855627	-2.657645916	1.57358435	176.2686258	3943.784688
35478066	2023/8/23 13:00	28.965854	122.023216	112.1597083	5	28.6	0.019104223	-1.057410366	26.48861039	173.9409347	400.1812271
35478066	2023/8/23 14:00	29.023601	122.026131	36.04969745	3	NA	-2.15952341	-1.051697561	10.52572178	128.2665817	1496.00247
35478066	2023/8/23 17:00	28.926645	122.086972	68.07366555	6	36	0.146403176	0.617565295	13.05774789	148.8889216	6175.099515
35478066	2023/8/23 18:00	28.907433	122.081575	85.77597793	6	NA	0.049107532	-0.063313049	17.76486528	154.7613231	6142.713181
35478066	2023/8/23 19:00	28.977581	122.098586	48.6546739	2	NA	0.158791879	-0.305959712	14.64098504	126.149927	7124.854867
35478066	2023/8/23 20:00	29.03149	122.015551	44.9999997	3	23	-0.492534826	-0.777769886	0.432589085	24.05633495	827.2476122
35478066	2023/8/23 21:00	29.031637	122.015558	104.1434976	8	37.1	-0.005458839	-0.633190647	6.064175667	18.75257373	824.6781537
35478066	2023/8/23 22:00	29.031584	122.015605	89.48984239	5	10.5	-0.427203685	-0.269451159	3.71418034	24.57589051	830.2993393
35478066	2023/8/23 23:00	29.030962	122.015026	30.73928036	3	NA	-0.241351706	-0.39616923	20.49285024	-113.0703198	792.3299567
35478066	2023/8/24	29.031627	122.015441	97.99213571	7	19.3	0.557390268	0.168730858	20.81689657	8.950337171	813.703116
35478066	2023/8/24 1:00	29.031878	122.015506	60.80284924	4	74.55555556	-0.988270314	1.004869962	1.709745922	10.17970853	807.6371289
35478066	2023/8/24 2:00	29.031328	122.015501	53.88934801	3	NA	2.640852846	0.442001971	11.32103635	29.2988669	826.4320654
35478066	2023/8/24 3:00	29.031317	122.015726	131.9160392	7	44.9	-0.411356215	0.399718029	18.97267661	54.9235281	848.0500668
35478066	2023/8/24 4:00	29.031844	122.015746	76.70705314	4	108.3	0.656376311	-0.861263573	1.260713639	24.88631065	805.8366513
35478066	2023/8/24 5:00	29.032091	122.035773	77.55983721	5	NA	-0.126637045	0.971688286	9.670311653	86.77448798	590.2158312
35478066	2023/8/24 10:00	29.032454	122.01467	65.36963258	5	26.3	-0.028954107	-0.87688347	17.2037175	-23.3041066	726.246325
35478066	2023/8/24 11:00	29.031881	122.016498	69.42538903	4	21.2	-0.448982644	-0.32826369	18.16976864	51.74471265	788.919997
35478066	2023/8/24 12:00	29.031455	122.016048	76.1536403	6	26.5	0.087630313	-0.295947313	4.663680337	58.85992948	842.3090153
35478066	2023/8/24 13:00	29.032222	122.015554	107.3361614	8	30.71428571	0.874441004	-0.347469601	5.097249013	9.224436251	769.5563258
35478066	2023/8/24 22:00	29.030733	122.01612	135	6	44	0.028968652	0.013473272	0.618441616	116.9866042	901.6938483
35478066	2023/8/24 23:00	29.031384	122.015644	78.7499997	4	26.1	0.188431417	-0.423396613	0.695507129	41.08529181	838.6097952
35478066	2023/8/25	29.031389	122.015553	121.2577128	6	28.6	0.376505672	0.083163472	1.737162239	30.89434163	829.8411783
35478066	2023/8/25 1:00	29.03148	122.015682	128.0271461	8	45.8	-0.271199767	0.252580664	6.411391522	36.71988829	839.9607494
35478066	2023/8/25 2:00	29.031431	122.015545	95.16386288	7	24.2	-0.236049589	-0.329031779	0.875348432	26.86410407	828.0634807
35478066	2023/8/25 3:00	29.031396	122.015586	135.9222725	8	25	-0.047653524	-0.119693186	1.323479003	34.1000654	832.8058928
35478066	2023/8/25 4:00	29.031425	122.015535	79.67227475	6	21.7	-0.043813084	-0.05990526	1.291627012	26.09759435	827.2564265
35478066	2023/8/25 5:00	29.02658	122.043004	132.6131111	6	5.7	-0.124447763	-0.06002881	21.83472007	100.4818719	1238.11645
35478066	2023/8/25 9:00	28.93941	122.081074	130.7646228	6	NA	-0.41487223	-0.439316018	14.17053249	147.7544799	5261.431347
35478066	2023/8/25 10:00	29.032942	122.018868	50.92454407	2	31.3	1.918695569	-2.856453533	22.55316824	59.0003494	593.0158127
35478066	2023/8/25 11:00	29.031166	122.015895	27.9497844	3	NA	1.637097108	2.136138516	6.476768304	80.02578872	867.9569453
35478066	2023/8/25 12:00	29.032278	122.016339	66.28246195	4	12.9	0.703384283	1.163784729	10.53027554	36.16739828	747.6321174
35478066	2023/8/25 13:00	29.031395	122.015564	103.2043833	8	47.4	-0.358167704	-0.121232481	1.267800139	31.70319072	830.7396044
35478066	2023/8/25 21:00	28.94333	122.062498	91.08247202	4	NA	1.39445119	0.47513587	16.17859971	154.6987939	3399.128959
35478066	2023/8/25 22:00	29.0338	122.02146	107.9818798	6	NA	-0.502519561	-0.56175523	12.13970812	63.16651731	378.035907
35478066	2023/8/25 23:00	29.002126	121.999977	88.27592416	8	NA	0.585179656	0.048005521	13.06562863	-154.9884889	3420.928414
35478066	2023/8/26	29.030572	122.0155	7.121763865	0	134.5555556	1.294642558	1.022784127	27.14277873	164.8332178	849.5497168
35478066	2023/8/26 1:00	29.031256	122.015824	58.03748634	5	NA	-0.308126222	1.63555905	2.956726582	67.47269012	858.887546
35478066	2023/8/26 2:00	29.03146778	122.0152333	84.09844703	6	NA	0.217929585	0.23108528	3.948597141	-13.99442583	797.5444357
35478066	2023/8/26 3:00	29.031562	122.015597	84.83614285	5	6	0.552913298	1.080169073	0.519824236	24.8735285	830.014263
35478066	2023/8/26 4:00	29.031491	122.014911	73.11359508	6	38.88888889	-0.002454987	-0.623297866	6.395696368	-42.78586044	766.3575533
35478066	2023/8/26 5:00	29.026198	122.05862	49.81018127	3	38.5	1.212382314	-1.160005781	23.57224441	97.30471108	2286.748022
35478066	2023/8/26 9:00	29.031594	122.016139	66.09144351	4	17.7	0.165093902	1.605548264	10.39701456	53.72759967	825.6108744
35478066	2023/8/26 10:00	29.031854	122.016363	103.9459728	5	45.7	-0.407016711	0.914197587	21.75255576	49.21464322	793.7146228
35478066	2023/8/26 11:00	29.038337	122.050851	100.5728865	5	33.7	0.750380167	-0.448902483	24.33034302	76.90083991	1193.82227
35478066	2023/8/26 12:00	29.031391	122.016064	116.1870961	7	NA	-0.488476735	0.14365685	23.96297698	63.905872	849.0247238
35478066	2023/8/26 13:00	29.030905	122.01602	11.42827181	0	NA	3.804130965	0.060449645	3.588542932	106.4539623	887.0735526
35478066	2023/8/26 14:00	29.019741	122.093354	96.80135382	6	86	0.359001679	0.163812286	5.837638834	99.37204992	5662.374864
35478066	2023/8/26 22:00	29.040798	122.063937	110.3447949	6	NA	0.459008075	-0.478759506	26.6248025	77.16920218	2337.429958
35478066	2023/8/26 23:00	29.032172	122.015477	57.17232758	3	NA	1.395227231	-1.72329339	0.411676611	6.154602355	776.8443274
35478066	2023/8/27	29.031687	122.015602	76.13458064	5	42	0.52183974	-1.894001545	19.59053844	20.57040405	825.9512975
35478066	2023/8/27 1:00	29.031466	122.015527	102.1722789	6	NA	0.644878619	-0.32100882	1.212244756	22.75661215	825.5208003
35478066	2023/8/27 2:00	29.031487	122.015626	106.1258263	7	16.5	0.797368756	0.712246717	3.422392612	31.46388017	834.4632356
35478066	2023/8/27 3:00	29.031458	122.015428	88.94137842	7	27.6	0.497635201	0.166819286	2.415827608	11.18650545	816.2893808
35478066	2023/8/27 4:00	29.0319	122.015758	59.91506502	4	63.5	1.08961088	-0.219584392	3.747359303	23.99186468	799.5246201
35478066	2023/8/27 5:00	29.021134	122.062626	60.91163336	4	32.44444444	2.153373706	-0.641047943	21.28425737	103.4490385	2926.980252
35478066	2023/8/27 12:00	29.013694	122.095543	27.5027782	1	141.7	3.782376059	3.392570254	17.43007352	103.8361417	6116.123542
35478066	2023/8/27 13:00	29.032523	122.013926	89.79660548	4	1.1	3.253612461	1.504435023	33.20616041	-40.81026214	653.3810567
35478066	2023/8/27 14:00	29.012583	121.9878	8.204941629	0	198.7	5.685656228	2.012800572	13.324831	-127.3764411	2277.781118
35478066	2023/8/27 15:00	29.020158	122.02496	127.9513107	8	129.7	0.788306707	-0.075115018	8.913057023	142.2636821	1875.747114
35478066	2023/8/27 16:00	28.980603	122.045383	89.94944192	4	111.9	0.607931655	0.098333816	20.314049	152.3763796	2310.978161
35478066	2023/8/27 18:00	28.984807	122.080808	30.83483508	3	NA	-3.318668541	-0.612285981	5.925010792	128.7866845	5623.574612
35478066	2023/8/27 19:00	29.00792	122.090749	125.4259963	8	NA	-0.67010691	-1.283877401	5.852008665	109.2433311	6014.993764
35478066	2023/8/27 20:00	29.025574	122.099179	105.7889196	6	NA	0.134282998	1.291494385	11.05946541	94.25376416	6029.880567
35478066	2023/8/27 21:00	29.033956	122.01985	37.42182074	2	NA	-3.571042896	-2.729716093	10.69280283	54.02212581	445.4430404
35478066	2023/8/27 22:00	29.03158	122.015558	22.94594905	1	8.833333333	1.383676591	-3.64740606	3.578735579	20.71974125	825.8964328
35478066	2023/8/27 23:00	29.032093	122.015425	67.49999913	5	NA	0.865075347	-2.694636051	1.258246763	4.067084566	786.6243409
35478066	2023/8/28	29.031453	122.015737	50.19268278	3	18.5	2.886493123	-2.202436415	1.104250647	42.9181033	845.822584
35478066	2023/8/28 1:00	29.031496	122.015543	90.00000061	6	28.625	-0.213361896	-2.771755226	1.014577633	22.9297379	826.3470735
35478066	2023/8/28 2:00	29.031512	122.01563	133.1514939	8	47	0.803917689	0.022410074	2.834972911	30.31116713	834.2759409
35478066	2023/8/28 3:00	29.031296	122.015695	26.24720955	4	22	2.368852344	-4.973555823	3.435150294	55.15608987	845.6389421
35478066	2023/8/28 4:00	29.031505	122.015598	101.4291604	7	18.4	-0.61749379	1.306495546	2.327287106	27.83303639	831.3832362
35478066	2023/8/28 5:00	29.030606	122.034131	89.68719294	4	3.1	-2.970841133	1.125032362	15.28538251	91.64217181	714.2306345
35478066	2023/8/28 9:00	29.0326	122.015963	64.71924151	3	NA	-3.142705084	1.837495274	6.72764288	19.72705696	719.4513915
35478066	2023/8/28 10:00	28.990643	122.020807	119.4309429	6	NA	0.856796297	0.220971116	3.650666354	173.2251391	2493.725736
35478066	2023/8/28 12:00	29.025851	122.01899	52.14423019	2	NA	-4.372970836	2.881592578	8.296754867	148.4956267	1289.927458
35478066	2023/8/28 13:00	29.009551	121.999141	45.94455807	2	22.88888889	-3.320518762	-4.728374852	20.4722027	-146.5132732	2596.724794
35478066	2023/8/28 14:00	28.999098	122.021621	77.01527918	5	26.5	-2.049406247	-2.572481816	3.86127163	170.2090947	3433.933626
35478066	2023/8/28 15:00	28.983117	122.053825	11.35595231	0	1	-7.36901481	1.167040758	8.714198661	144.7958297	3150.258493
35478066	2023/8/28 19:00	29.031462	122.015509	93.8408993	7	NA	-0.60712359	-2.937802135	0.589145833	20.92599353	823.9015976
35478066	2023/8/28 20:00	29.031261	122.015632	91.92200954	5	32.3	1.212424218	-3.145167811	2.493336357	54.62083459	840.5703705
35478066	2023/8/28 21:00	29.031386	122.015491	79.67227892	6	NA	-1.99021087	-1.436371032	5.333360461	23.06215479	824.0264407
35478066	2023/8/28 22:00	29.032089	122.01588	123.7499991	7	30.3	0.416098432	0.745659946	10.51287481	25.07825409	776.508474
35478066	2023/8/28 23:00	29.032225	122.015582	113.4223327	8	NA	1.033907338	-2.101047017	1.020418205	10.39706006	768.5458398
35478066	2023/8/29	29.031844	122.015364	55.61165795	3	22.8	-0.975317964	2.938266038	6.805613209	1.378501054	802.0062724
35478066	2023/8/29 1:00	29.031562	122.015759	126.288621	7	58.4	0.496503006	0.123352609	5.587427953	37.21432855	836.0916988
35478066	2023/8/29 2:00	29.030942	122.015142	91.69629345	7	NA	0.773693829	0.258468721	20.5798389	-128.123789	803.7860532
35478066	2023/8/29 3:00	29.031221	122.016178	36.55916744	3	14.6	-2.654999123	1.005474496	6.664212012	79.17511704	865.7945402
35478066	2023/8/29 4:00	29.03133	122.015893	71.49321411	6	75.7	1.858295118	-0.261857677	7.214062031	62.71317935	858.6828852
35478066	2023/8/29 5:00	29.030457	122.015463	45.91834059	4	109.8888889	-1.209766241	5.505075055	18.10248887	170.4102538	850.3523969
35478066	2023/8/29 7:00	28.858956	122.08439	123.2656174	8	52.4	0.304523849	0.337372181	5.821568509	160.5480397	7912.579019
35478066	2023/8/29 8:00	28.836293	122.093854	90.36716628	4	22.6	0.341888044	-0.338947685	13.90231851	160.4580165	10083.21204
35478066	2023/8/29 10:00	28.921199	122.079303	118.6497126	8	15	1.377461187	-0.371495102	17.65825875	152.8792172	5595.123229
35478066	2023/8/29 12:00	29.027216	122.013875	55.56117424	4	NA	-1.858308554	-3.408930586	11.08254309	-161.5373766	913.4675341
35478066	2023/8/29 13:00	28.991186	122.035308	114.3776603	5	NA	1.436022331	1.713474045	3.925744139	156.2503088	2687.369396
35478066	2023/8/29 14:00	28.986283	122.048387	131.8207172	7	NA	1.087682584	-0.020874973	2.558139649	147.032117	2938.244829
35478066	2023/8/29 15:00	28.985144	122.063642	120.7213626	7	NA	-0.524379863	-2.2905439	15.6221212	137.2422307	4095.208306
35478066	2023/8/29 16:00	29.005715	122.085013	132.8611309	6	NA	-0.821678026	-0.384486133	21.18178312	112.4832385	5697.667817
35478066	2023/8/29 19:00	29.03183	122.015921	95.16384673	6	43.5	1.383791484	1.84485364	1.585927611	34.1301543	803.7882374
35478066	2023/8/29 20:00	29.032391	122.016204	42.75465186	5	176.7	-1.730700303	-2.280673239	26.85410988	30.00323512	737.5146716
35478066	2023/8/29 21:00	29.03127889	122.0156889	102.6604372	7	NA	-1.082648806	1.502878219	6.423776486	56.8894922	845.4964265
35478066	2023/8/29 22:00	29.031452	122.015589	123.7499991	6	31.7	0.233020021	0.620043702	0.711047877	30.20108232	831.7518802
35478066	2023/8/29 23:00	29.031348	122.015593	102.2335826	8	14.3	-0.625676442	1.191645223	3.310727329	39.40819698	834.6534879
35478066	2023/8/30	29.031284	122.015641	111.453872	7	53.4	0.351528061	0.888837733	4.030008901	52.17024527	840.8273
35478066	2023/8/30 1:00	29.031148	122.01562	32.8277368	3	26.2	-1.100415921	0.059476222	2.637677952	74.54121376	842.4713577
35478066	2023/8/30 2:00	29.031348	122.015865	113.0562964	6	38.3	-1.66322913	0.431838817	2.540130877	59.76783593	857.245661
35478066	2023/8/30 3:00	29.031439	122.015542	128.9426822	8	27.8	-0.342699443	0.543960183	1.825356451	26.00649742	827.5870576
35478066	2023/8/30 4:00	29.031553	122.015497	101.2500003	5	26.2	-0.132188184	1.316993236	1.405682498	15.98052764	820.6686844
35478066	2023/8/30 5:00	29.033531	122.02618	133.826305	7	107.1	0.576673791	0.935409934	21.17198499	75.56945328	427.802164
35478066	2023/8/30 6:00	28.995629	122.056713	28.37949	3	440.4	-2.46840783	4.061990827	9.045620484	134.2615891	4242.388237
35478066	2023/8/30 7:00	28.985812	122.057183	155.5159641	8	NA	-0.232653103	-0.56713407	3.723132751	140.8969063	3586.265973
35478066	2023/8/30 8:00	29.019193	122.079472	68.48684215	3	NA	-2.73169512	0.667204354	18.8618837	101.8941786	4441.126282
35478066	2023/8/30 10:00	29.028884	122.038867	136.2535386	7	NA	0.078015025	0.668170728	18.51675178	96.05931646	909.0137943
35478066	2023/8/30 11:00	28.982122	122.036027	63.41013094	3	NA	-2.619520821	1.174399008	5.969918738	159.6206286	1805.491823
35478066	2023/8/30 12:00	29.031459	122.015713	78.06973473	6	45.2	-1.804598351	1.343762352	2.652262714	40.67386809	843.3974925
35478066	2023/8/30 13:00	29.007031	122.036502	91.69880755	4	12	-0.07020779	-3.362964092	34.26697052	142.2796404	3337.390194
35478066	2023/8/30 17:00	28.92239	122.083853	132.8485343	7	NA	-2.949389241	1.654211475	9.877102848	150.9856267	5982.928707
35478066	2023/8/30 18:00	28.807849	121.991014	106.6335333	7	40.8	-1.747841172	3.162004646	17.50070448	-174.5168861	9441.24347
35478066	2023/8/30 19:00	28.921467	121.976895	77.20179781	5	97.8	1.070523854	1.123735768	13.73403603	-162.8491073	399.8960835
35478066	2023/8/30 20:00	29.030161	122.015277	69.32086087	6	105.4	-3.497451744	-5.449623648	13.02300004	-176.3856877	845.1695081
35478066	2023/8/30 21:00	29.03147	122.0160344	44.07003991	4	NA	-2.878346498	8.458653821	8.112647343	57.35121332	840.9047984
35478066	2023/8/30 22:00	29.031996	122.015599	123.8366605	7	NA	0.374471105	-1.798241773	10.15106882	13.80468585	792.7399996
35478066	2023/8/30 23:00	29.031634	122.015551	112.2829501	6	NA	-0.276285571	3.547892013	35.79119751	18.27458877	824.0716174
35478066	2023/8/31	29.031724	122.015675	64.36597601	6	44.8	2.138943097	6.693311173	3.048740841	24.39101176	820.3396297
35478066	2023/8/31 1:00	29.032035	122.016235	70.97489024	7	25.1	-1.17536661	5.263465273	11.07849661	39.39914252	775.8563999
35478066	2023/8/31 2:00	29.031738	122.015738	102.7710566	6	40.8	2.228750796	1.001436536	3.076726502	27.83442972	817.4719173
35478066	2023/8/31 3:00	29.031358	122.015807	98.60860703	6	69	-0.522776433	-3.154437866	2.448038371	55.77825309	854.7331649
35478066	2023/8/31 4:00	29.0317	122.015605	67.50000061	5	NA	0.997464944	4.68850317	3.353541068	20.38835723	824.4818943
35478066	2023/8/31 5:00	29.03175	122.015779	93.25966778	6	NA	1.460371081	-1.153265643	6.073994589	29.78588978	815.3137482
35478066	2023/8/31 6:00	29.01572	122.037763	9.544811153	0	NA	9.097556347	-2.09598707	6.531326162	127.9314944	2369.55581
35478066	2023/8/31 7:00	28.988487	122.012103	113.0443227	7	5	-1.163107929	1.679688825	1.860136893	-176.1736053	2262.214831
35478066	2023/8/31 8:00	29.058773	122.068108	69.50024883	3	9.3	2.194683078	2.545168785	15.92463683	59.13965721	2108.841866
35478066	2023/8/31 9:00	28.994184	121.97131	79.52837624	4	11.5	2.335028315	4.527816587	9.706107761	-133.6184089	3927.210971
35478066	2023/8/31 13:00	28.988915	122.070575	17.5748083	1	29	5.421757778	7.594245976	3.890829642	130.9602314	4887.518487
35478066	2023/8/31 14:00	29.018646	122.025904	148.2228213	8	NA	0.250543017	-1.524086173	24.45741284	143.2571924	2043.960953
35478066	2023/8/31 19:00	29.030866	122.015233	121.0204758	6	47.5	0.318439685	1.013845576	43.22549421	-155.7394447	814.7301734
35478066	2023/8/31 20:00	29.031482	122.015536	72.69268782	6	40.5	2.933601316	4.729025865	0.671661232	22.90192894	826.003998
35478066	2023/8/31 21:00	29.03143	122.015417	114.8393599	8	67.7	-0.69759539	1.192744191	5.013923788	10.5330955	815.9180107
35478066	2023/8/31 22:00	29.031168	122.015682	57.81200364	4	36.3	-2.403477724	-6.257270905	5.921318308	73.66382299	847.7746058
35478066	2023/8/31 23:00	29.031425	122.015555	113.4222738	8	24.8	1.280418573	-2.291717723	0.900419672	28.40872175	829.1583165
35478066	2023/9/1	29.031371	122.015551	43.91816171	2	31	2.807092826	6.131409266	1.37230679	32.1862949	830.0946599
35478066	2023/9/1 1:00	29.031345	122.015736	112.5000012	7	69.875	1.55968752	2.500022389	1.104719931	52.56903078	848.3045877
35478066	2023/9/1 2:00	29.031728	122.015952	38.78885666	3	115.8	-3.983789148	-2.92685357	6.674077408	39.58113845	814.2840582
35478066	2023/9/1 3:00	29.032173	122.014908	136.5848409	8	33.1	2.859670854	-0.842744188	13.44513704	-19.29394185	752.6974067
35478066	2023/9/1 4:00	29.031455	122.015581	59.81132557	5	31.4	1.473645222	2.292658708	2.790117208	29.1872951	830.9198103
35478066	2023/9/1 5:00	29.036522	122.059622	111.1162143	8	1.5	-3.310840007	-1.534391762	3.423000651	82.02926034	2041.007139
35478066	2023/9/1 6:00	29.009218	122.034999	80.76128361	6	113.7	2.199759309	1.465008108	4.970108643	141.6782195	3085.594447
35478066	2023/9/1 7:00	29.01061	122.061241	105.7836151	6	45.5	3.211057767	0.189066102	14.35007076	116.8934574	3666.210162
35478066	2023/9/1 8:00	28.9946	122.058195	131.7355049	7	9	0.592431198	1.249302512	4.110126951	134.0725382	4265.911393
35478066	2023/9/1 9:00	28.994783	121.945997	127.7414741	7	28.2	-0.375575713	2.946978987	11.20799372	-120.7556861	5553.087537
35478066	2023/9/1 10:00	29.007097	121.950289	51.22587904	5	27	3.549891601	-0.601709018	2.728474365	-112.7393557	4918.270485
35478066	2023/9/1 11:00	29.016465	121.976436	90.50200715	6	52.4	4.084631584	1.451070766	11.34486777	-113.1326488	2330.473972
35478066	2023/9/1 12:00	29.030648	122.01754	116.6041225	7	132.1	-1.408417933	-1.207860618	19.55910276	102.6311355	872.5321587
35478066	2023/9/1 13:00	29.025122	122.018674	124.7713864	6	NA	0.296741539	3.420441714	15.53873914	153.8344909	1376.20876
35478066	2023/9/1 19:00	29.031773	122.016751	92.11800592	4	32.8	4.118656632	-3.234593831	23.60432519	60.7724527	797.9733793
35478066	2023/9/1 20:00	29.031461	122.01559	106.7792155	7	NA	3.157857708	1.97823837	10.41666308	29.70803634	831.6359994
35478066	2023/9/1 21:00	29.031429	122.015665	82.33012761	6	NA	4.498769619	2.592572365	3.523349354	39.08499138	839.5278438
35478066	2023/9/1 22:00	29.031898	122.015677	93.84087522	6	9.2	-0.20593318	5.086011467	1.08746831	19.7505413	801.5112661
35478066	2023/9/1 23:00	29.031731	122.015646	102.4441172	8	52.5	-2.738928735	3.029149368	2.597906406	22.26211976	820.2215831
35478066	2023/9/2	29.03242	122.014653	86.17367148	5	NA	-0.103276346	2.930470331	12.07854473	-24.3630994	724.9471248
35478066	2023/9/2 1:00	29.03177	122.015655	47.51770424	3	26	6.466557857	2.111771946	6.536657148	21.68630441	815.8128679
35478066	2023/9/2 2:00	29.031528	122.015441	85.15697916	6	30.6	-3.3513494	-1.012753495	10.14970708	10.8881132	815.8925745
35478066	2023/9/2 3:00	29.075554	122.046056	66.21795418	5	93.9	1.002112603	4.4189808	12.1702837	31.24202659	852.1228818
35478066	2023/9/2 4:00	29.060078	122.039167	69.38675208	5	NA	-0.931615889	0.465943864	18.98909034	35.82205752	880.1332414
35478066	2023/9/2 5:00	29.048544	122.049597	125.4398418	6	16.9	0.161670667	1.466017638	3.9869779	59.87194521	699.8455959
35478066	2023/9/2 6:00	29.050298	122.053082	119.8626308	8	55.4	-1.036024257	0.775955057	26.35420559	59.90026269	928.5619812
35478066	2023/9/2 7:00	29.057797	122.045291	116.7994058	6	46.6	-0.432346947	0.793451493	10.86280493	44.56092937	625.1641443
35478066	2023/9/2 9:00	29.042594	122.053384	85.51052749	5	44.75	-0.831077342	-2.562982763	12.0281453	70.98747162	1423.131945
35478066	2023/9/2 10:00	29.025976	122.01202	7.882810092	0	356.5555556	8.484176898	2.370830191	12.35845358	-150.2234687	911.106133
35478066	2023/9/2 11:00	29.026626	121.961634	108.2579115	8	8	-1.879875993	3.335476911	1.244584853	-95.37808789	2978.464644
35478066	2023/9/2 13:00	29.029143	122.015844	124.6481685	6	NA	-0.368550487	0.490313865	10.95059777	167.2001232	942.6767652
35478066	2023/9/2 14:00	29.01372	122.026611	72.64059973	3	NA	1.341494232	3.892598966	2.350497538	150.2937879	2582.561044
35478066	2023/9/2 15:00	29.04251	122.097911	112.4631143	7	NA	-1.000892141	2.637744114	19.01054812	81.02876309	5378.358917
35478066	2023/9/2 17:00	29.048322	122.052896	55.59393224	2	22.5	-6.911037601	-0.537877714	4.254031226	62.40617958	987.5935269
35478066	2023/9/2 18:00	29.052082	122.057932	134.8738484	8	6.1	-0.513578593	0.452272958	6.063136416	60.69098653	1374.064629
35478066	2023/9/2 19:00	29.031419	122.015538	51.08613828	5	23.1	3.112888858	4.093124118	0.488742523	26.85419848	827.6861852
35478066	2023/9/2 20:00	29.031532	122.015618	51.53193597	5	44.3	-0.097993606	1.600294073	0.933785825	28.16181554	832.6824692
35478066	2023/9/2 21:00	29.031368	122.015561	87.03671541	6	28.7	-0.470676564	-0.572856136	7.931370721	33.6859186	831.1184289
35478066	2023/9/2 22:00	29.031284	122.015609	25.46526618	2	5.5	3.189183755	5.903163586	0.648114455	48.97798969	837.7955901
35478066	2023/9/2 23:00	29.031472	122.015607	135	8	33.1	0.219689548	-0.163300026	1.56484421	30.65598341	832.9988154
35478066	2023/9/3	29.0317	122.015414	113.0889429	6	34.9	2.121132031	1.833403145	5.667118211	5.745482634	809.5945844
35478066	2023/9/3 1:00	29.031129	122.016088	36.10912848	2	98.9	-0.564788977	5.261039303	9.826867148	85.7802776	877.2605619
35478066	2023/9/3 2:00	29.031181	122.015522	65.73775468	6	12.8	3.06380778	-0.989544408	1.771327504	57.46509284	832.3153649
35478066	2023/9/3 3:00	29.031543	122.015447	106.125825	6	23.7	1.117124567	0.016935716	1.722279614	11.1732157	816.1238958
35478066	2023/9/3 4:00	29.031461	122.015591	39.77243911	3	NA	1.968896973	4.566744262	5.739213797	29.80782561	831.7312155
35478066	2023/9/3 6:00	29.011979	122.0629	126.5330404	8	11.8	0.407892673	0.025529685	2.350038967	114.547927	3648.310486
35478066	2023/9/3 7:00	28.986549	122.030056	71.61015492	6	57.7	-1.789194161	-0.35123071	5.226512706	163.8014579	2058.037217
35478066	2023/9/3 8:00	29.000826	122.02081	46.43917097	3	43.2	0.133308892	2.437245063	12.37848811	170.9737617	3621.131585
35478066	2023/9/3 9:00	29.031788	122.015649	46.63934658	3	58.8	2.245636301	1.675837432	7.758060486	20.81158837	814.0039028
35478066	2023/9/3 10:00	29.013085	122.055353	159.3071908	8	26.5	-0.527935666	-0.590027333	28.7382718	117.0905723	3116.719592
35478066	2023/9/3 11:00	29.024478	121.962166	106.6200379	7	50.2	0.005453363	0.467147526	3.143830843	-98.0282903	2993.550021
35478066	2023/9/3 12:00	29.024068	122.06972	10.26252967	1	32.6	2.538413511	-5.07302348	8.517679259	98.33456366	3350.318856
35478066	2023/9/3 19:00	29.031656	122.015771	62.33615058	6	NA	2.999828989	0.125585913	2.853617306	33.17185736	825.6605945
35478066	2023/9/3 20:00	29.031397	122.015638	74.5084117	6	5.2	2.329900698	-0.93290691	0.765349383	39.33108203	837.7243666
35478066	2023/9/3 21:00	29.031433	122.015606	115.4652574	7	11.2	-0.296585929	-0.270251897	3.757954923	33.25838728	833.8187311
35478066	2023/9/3 22:00	29.031124	122.015457	100.0116392	8	NA	0.465899723	0.942041338	6.126444961	66.60871741	827.7851281
35478066	2023/9/3 23:00	29.03134	122.015432	22.50000061	2	25.5	5.623701634	2.501655251	0.108147429	16.7682628	819.5851821
35478066	2023/9/4	29.031683	122.01567	0	0	NA	6.609394073	2.13932085	0.123688323	25.50121006	824.8777159
35478066	2023/9/4 1:00	29.03148	122.015428	22.50000061	2	NA	6.095475113	1.184673723	0.108147282	10.58448446	815.7676345
35478066	2023/9/4 2:00	29.031423	122.015495	100.327727	8	25.3	3.635457603	0.524737717	0.705037195	21.30601543	823.5016409
35478066	2023/9/4 3:00	29.031469	122.015495	70.41862381	6	17	3.080841215	4.029961612	1.359919343	18.97310175	822.4040999
35478066	2023/9/4 4:00	29.03144	122.015536	78.97673286	6	26.9	1.603125946	4.23320119	3.156187778	25.25976447	826.9924397
35478066	2023/9/4 5:00	29.032908	122.031461	41.83537046	3	26.8	-2.094622365	-5.199467689	14.54772196	82.6456098	497.5824731
35478066	2023/9/4 10:00	29.007535	122.051609	5.398191623	0	NA	1.288824126	5.790525715	11.93836142	126.44288	3508.989442
35478066	2023/9/4 11:00	28.976783	122.068551	107.2093372	5	28.7	0.271687484	-0.119971097	13.19638975	139.2438167	4228.868392
35478066	2023/9/4 19:00	29.019095	122.052063	47.69690563	2	22.3	-0.024898901	-4.129966377	12.71854663	110.3649714	2382.300137
35478066	2023/9/4 20:00	29.031694	122.015736	74.4795956	5	3.7	2.642052017	0.194271981	1.422250704	29.38053481	822.2749796
35478066	2023/9/4 21:00	29.0319	122.0156	113.5625683	7	19.83333333	1.267509444	-0.345402016	1.858567877	15.40681547	803.0471561
35478066	2023/9/4 22:00	29.031456	122.015953	112.5000024	7	NA	0.825794696	-0.236072828	0.792272184	55.00149642	843.8692597
35478066	2023/9/4 23:00	29.031586	122.015778	92.52030561	6	56.875	0.053366645	0.729292891	4.307805618	37.10426282	833.103175
35478066	2023/9/5	29.031688	122.015818	66.57770747	6	31.6	-0.731766092	-1.256916098	1.395171669	34.49888477	821.2351026
35478066	2023/9/5 1:00	29.031309	122.015256	77.65117926	4	NA	-0.454220038	2.153574443	34.11302815	-18.53622884	803.7277465
35478066	2023/9/5 2:00	29.032527	122.015186	86.42040456	4	NA	2.469793677	-1.273322807	3.938184351	-5.453065433	747.224003
35478066	2023/9/5 3:00	29.031848	122.015488	79.1471017	7	NA	1.461791023	2.986231302	10.02497351	9.423284287	811.2936021
35478066	2023/9/5 4:00	29.031865	122.0157	79.2336163	5	69.5	3.147578466	0.18717026	4.587408304	21.79782703	804.5641211
35478066	2023/9/5 5:00	29.029854	122.036831	132.284806	7	14.2	-0.384228458	0.323380695	11.51642333	93.71128712	821.2592381
35478066	2023/9/5 10:00	28.729404	122.079245	84.54638209	5	6.9	1.188883192	-0.829924923	16.43639659	169.4237611	19264.18537
35478066	2023/9/5 11:00	28.897979	121.990194	110.4170346	5	NA	0.067561604	-0.580889373	19.68994978	-170.5595074	570.5980547
35478066	2023/9/5 12:00	29.03328	122.030109	68.69260718	3	NA	-0.58970195	-2.487881045	17.60583379	80.37754217	452.5223122
35478066	2023/9/5 13:00	29.033544	122.01595	85.59572578	6	NA	0.701340001	0.889835996	5.369178302	12.21741391	618.0380078
35478066	2023/9/5 14:00	29.033245	122.016124	123.0847319	7	NA	-0.295036542	0.977008123	7.805266271	17.59354052	646.2619931
35478066	2023/9/5 19:00	28.979811	122.033873	130.0389595	6	16.5	0.313528214	-0.520452074	11.40668271	162.3695233	1477.774136
35478066	2023/9/5 20:00	29.031463	122.015525	90.00000061	6	24.2	1.689760477	0.443200496	0.504283373	22.69294866	825.4009508
35478066	2023/9/5 21:00	29.031454	122.015525	70.4186258	7	25.9	2.722049588	0.55352259	2.211110772	23.18284351	825.6133487
35478066	2023/9/5 22:00	29.031297	122.015595	140.7297274	8	77.2	0.455961104	0.413250735	4.964946356	45.66556756	836.1344956
35478066	2023/9/5 23:00	29.031369	122.015611	100.1151646	5	63.3	0.288118712	-1.332621381	4.407701298	39.23750276	835.8417143
35478066	2023/9/6	29.031219	122.01575	120.6291562	7	95.33333333	0.445545404	1.057526035	5.041877124	68.8566337	852.8389916
35478066	2023/9/6 1:00	29.031441	122.015597	67.50000061	6	23.9	0.050868927	1.451667162	1.994940828	31.77087941	832.7727469
35478066	2023/9/6 2:00	29.031343	122.01555	95.92462813	6	22.4	0.073301381	1.06355546	2.332189736	34.7311053	830.6987
35478066	2023/9/6 3:00	29.03143	122.015552	105.4915892	8	31.6	0.45450688	2.671784114	1.327637704	27.72659486	828.7531936
35478066	2023/9/6 4:00	29.031361	122.015721	58.09454295	7	88.5	-1.671439624	4.184285617	0.925491189	49.83659077	846.4873327
35478066	2023/9/6 5:00	29.031221	122.015627	136.7880903	7	25.6	-0.16660707	1.468227019	11.52755479	60.65065675	841.151145
35478066	2023/9/6 10:00	29.025018	122.018832	94.35319646	8	30.9	-0.830988833	0.379096804	53.14134527	153.1700905	1382.775273
35478066	2023/9/6 11:00	29.023695	122.071853	61.41412993	5	NA	-2.706075519	-0.952377829	3.125714269	98.44457911	3556.035811
35478066	2023/9/6 12:00	29.018456	121.988411	102.173986	6	70.5	-0.959295771	1.372241404	12.00910914	-118.0662169	1625.880351
35478066	2023/9/6 13:00	29.019874	122.027955	33.32323214	2	NA	0.422465102	-0.657008209	5.197296014	135.3104578	1896.220842
35478066	2023/9/6 14:00	29.019396	122.028564	95.04977965	4	32	0.579854134	3.101078759	19.59294138	135.1558474	1949.527506
35478066	2023/9/6 15:00	28.994476	122.059431	27.66514971	3	NA	2.235396763	2.688715621	2.631971248	133.3555476	4345.399684
35478066	2023/9/6 16:00	28.980405	122.050418	55.63369538	5	65.2	-1.43573289	2.016684543	10.34225054	148.6730786	2711.446625
35478066	2023/9/6 17:00	28.969976	122.051227	57.8089599	5	42.5	-2.144639445	1.192383011	5.165768669	152.6854372	2441.440952
35478066	2023/9/6 18:00	28.972038	122.047977	119.7721334	7	38.9	0.315439454	0.899375511	46.47127848	154.0768804	2157.923051
35478066	2023/9/6 19:00	29.03154	122.015874	27.65281123	4	105.1111111	-5.066346133	-3.981767453	6.80486693	45.45076931	836.2015543
35478066	2023/9/6 20:00	29.031483	122.016056	95.16386011	5	35.2	0.663794748	0.249256533	2.78419593	57.29535931	839.1171224
35478066	2023/9/6 21:00	29.031786	122.015575	80.79295773	6	NA	2.469740326	3.045765763	3.374082579	16.11740787	815.8993237
35478066	2023/9/6 22:00	29.031569	122.015607	84.83614789	6	NA	0.988006785	0.440822402	4.417853017	25.4065545	830.8160491
35478066	2023/9/6 23:00	29.031631	122.015734	58.13122534	5	32.9	-2.438878528	3.065138126	7.444166759	31.97597178	829.135602
35478066	2023/9/7	29.031578	122.015458	57.17227883	5	59.4	3.131699853	1.758297732	7.373382816	11.47829946	816.3917981
35478066	2023/9/7 1:00	29.031722	122.015894	16.20016252	1	29.8	0.96554006	3.058764427	16.09419339	37.05163636	816.0425549
35478066	2023/9/7 2:00	29.031479	122.015645	61.5089273	7	26.6	0.965652444	2.722389642	5.643287487	33.66951969	836.4575408
35478066	2023/9/7 3:00	29.03151	122.015855	90.92229382	8	56.4	0.055533983	1.309076151	6.528373696	46.34134814	839.8264322
35478066	2023/9/7 4:00	29.031642	122.01569	104.9335904	7	54.1	2.104667894	-2.023067092	2.515397316	28.50899757	828.877091
35478066	2023/9/7 5:00	29.032993	122.029932	89.77458808	4	20.1	2.248576883	-2.356866452	20.47932705	81.51344931	474.9746822
35478066	2023/9/7 6:00	28.971257	122.075199	87.25178038	4	41.7	1.032217863	2.825705915	22.03596545	138.6508894	4782.065025
35478066	2023/9/7 7:00	28.962819	122.052883	56.88700376	3	59.2	2.83679988	0.967233719	10.25796934	154.1879092	2665.470509
35478066	2023/9/7 8:00	29.0038	122.040496	12.33992908	1	28.1	-2.4985257	4.667357238	6.669099559	140.9718446	3693.298799
35478066	2023/9/7 9:00	29.001608	122.022563	86.51055293	6	NA	0.667114923	0.705424611	3.822199061	167.8465744	3710.913572
35478066	2023/9/7 10:00	29.014842	122.000634	119.8670218	6	40.4	-0.357625394	0.641350168	19.93836294	-141.4717081	2010.312092
35478066	2023/9/7 20:00	29.031518	122.01552	109.316206	5	27.5	1.411564167	1.186904204	1.291310366	19.57143526	823.6513408
35478066	2023/9/7 21:00	29.031436	122.01562	84.83613904	6	11	-3.600294761	0.627933249	4.996257653	34.40842503	835.0798196
35478066	2023/9/7 22:00	29.031432	122.015417	92.42109851	6	20.5	0.632892503	1.023619104	3.610041263	10.47445977	815.8694271
35478066	2023/9/7 23:00	29.031554	122.015542	149.9611394	8	21	-0.056389871	-0.595360611	17.71716013	20.27078803	824.9405386
35478066	2023/9/8	29.031506	122.015793	78.75000091	5	49.6	2.172795464	2.091990877	0.339982835	42.91332346	841.4767705
35478066	2023/9/8 1:00	29.03139	122.015646	147.3606473	8	4.9	0.012964561	-0.556161157	2.179822941	40.71768096	838.6542156
35478066	2023/9/8 2:00	29.031419	122.015574	79.67227545	5	32.6	1.691167656	1.159509045	0.519824473	30.95732417	831.1092046
35478066	2023/9/8 3:00	29.031427	122.015576	90	4	35.3	1.772469922	1.44561851	0.641048397	30.58587725	831.1076908
35478066	2023/9/8 4:00	29.031451	122.015545	61.38876609	5	28.3	0.697570229	2.546095798	2.987272088	25.60294557	827.5876129
35531625	2023/7/11 12:00	29.031628	122.015346	57.17228995	4	35	-0.168915165	-6.06847742	0.272447469	0.266814981	804.6036849
35531625	2023/7/11 13:00	29.033283	122.015798	93.41855923	4	16.8	2.817116763	-0.455452597	11.39209256	10.28891077	649.8159582
35531625	2023/7/11 14:00	29.032148	122.013828	113.9068955	6	NA	-1.234720283	-0.624356189	14.10316816	-51.28594627	648.9243083
35531625	2023/7/11 15:00	29.010873	121.946001	56.4547446	3	NA	3.650447702	5.918717211	6.752197477	-108.3264116	5048.620496
35531625	2023/7/11 16:00	28.989636	121.94455	99.62253192	7	NA	-2.068010979	0.290293069	10.94600392	-123.6461609	5130.285259
35531625	2023/7/11 18:00	29.04237	121.951357	113.4279273	5	NA	-0.469061417	0.947390501	5.972104074	-78.63248021	4036.195092
35531625	2023/7/11 19:00	29.021158	121.989142	16.00765615	1	NA	-1.046126855	9.521849544	5.126858686	-113.3044832	1318.632241
35531625	2023/7/11 20:00	29.031799	122.015151	78.74999919	5	19.5	-1.936778765	-4.675782332	1.4051747	-13.22663734	782.4176608
35531625	2023/7/11 21:00	29.031709	122.015182	73.02344913	6	NA	0.508835815	-0.317074402	2.637099738	-12.69914893	787.2045281
35531625	2023/7/11 22:00	29.031766	122.015278	104.9545601	6	13.2	1.016893438	0.223828841	9.599458431	-4.772374114	795.241106
35531625	2023/7/11 23:00	29.031518	122.015289	72.88239553	6	NA	-0.569540203	-3.025584966	1.59528245	-6.205208886	801.642868
35531625	2023/7/12	29.032061	122.01504	123.9764649	7	NA	-2.642441591	-0.063175858	3.555364603	-15.2021063	767.1159288
35531625	2023/7/12 1:00	29.03168	122.015153	45.00000121	4	NA	0.008451117	-8.160588703	0.216294144	-15.57720473	785.0430214
35531625	2023/7/12 2:00	29.032202	122.01511	111.1296767	6	99	-0.679511352	-0.873448745	9.481241202	-10.35368991	771.8200641
35531625	2023/7/12 3:00	29.031625	122.015467	36.53226809	4	NA	1.169979459	-7.490542069	0.629757236	11.31300555	816.2309503
35531625	2023/7/12 4:00	29.031715	122.015115	95.09619916	7	33	0.185304681	-4.121404397	4.304420546	-17.5388545	780.6696816
35531625	2023/7/12 5:00	28.978752	122.071337	30.22921572	1	NA	-5.760406032	3.85212974	11.39193898	136.7378407	4544.704119
35531625	2023/7/12 8:00	29.054312	122.009895	28.18610768	1	NA	-1.32941606	-2.420524047	23.82828571	-11.64335264	419.346063
35763731	2023/7/11 13:00	29.008937	121.974295	11.11360091	1	NA	6.870474074	5.830788285	5.897670865	-121.5294522	3133.091034
35763731	2023/7/11 14:00	28.986041	122.037495	94.22018918	4	NA	-2.983532998	-0.061315169	4.008733735	156.61357	2252.526334
35763731	2023/7/11 16:00	29.074297	122.008327	52.02163594	2	NA	7.743316317	-0.609183459	9.866167724	-8.116860034	720.1558803
35763731	2023/7/11 17:00	29.046677	121.978529	50.3620027	2	NA	2.110497239	2.474945117	12.87559258	-64.2532308	1974.238372
35763731	2023/7/11 18:00	29.023339	121.929813	49.73921756	2	NA	6.863149329	-2.074710321	17.60427339	-95.85921224	6088.932413
35763731	2023/7/11 19:00	29.009645	121.990537	55.00058546	3	NA	6.205807199	-4.2429849	5.154146174	-134.5067391	2578.024466
35763731	2023/7/11 20:00	29.031532	122.015428	75.04544769	7	NA	-0.0337555	-4.697170145	0.87892042	9.387986732	814.562104
35763731	2023/7/11 21:00	29.031509	122.01523	45	2	62.7	-1.879772292	-7.102885458	0.247376646	-13.06576795	796.2386695
35763731	2023/7/11 22:00	29.031294	122.01524	90	6	NA	0.393951676	-4.400644612	0.841802575	-23.01591809	802.6148009
35763731	2023/7/11 23:00	29.031375	122.014942	12.6561409	1	14.5	-5.386661933	-5.300601514	2.317052176	-50.14248189	772.2793458
35763731	2023/7/12	29.031819	122.015333	101.2500015	7	NA	-0.117618736	-4.386894546	0.571817423	-0.688822897	799.4946277
35763731	2023/7/12 1:00	29.031644	122.015137	112.5000009	6	NA	-1.691793589	-1.849434253	0.91180053	-17.82549075	784.2935825
35763731	2023/7/12 2:00	29.03149	122.01516	67.5	3	NA	-1.67143782	-5.307104323	0.494753292	-21.46258253	790.0354452
35763731	2023/7/12 3:00	29.031493	122.015114	86.11246239	5	25.4	-2.159911901	-3.51865535	0.954108204	-26.02852294	785.5902101
35763731	2023/7/12 4:00	29.031454	122.015174	71.15843944	6	NA	-2.003847738	-1.787336808	3.12803367	-21.70805539	792.2446149
35763731	2023/7/12 5:00	28.973811	122.04119	72.28478041	7	NA	0.443056872	5.799255398	10.0631998	158.3526356	1579.527527
35763731	2023/7/12 6:00	28.990352	121.927307	92.25367597	4	NA	-4.465501001	1.361756458	34.24775623	-117.7364465	6249.881927
35763731	2023/7/12 7:00	29.060128	121.991206	96.27934721	7	NA	2.248845783	-0.232111173	5.719832521	-36.13082282	1343.174567
35763731	2023/7/12 8:00	29.038835	122.008192	14.34324365	0	NA	-6.826439954	4.311026004	5.91382485	-39.02182004	346.9304868
35763731	2023/7/12 9:00	29.031467	122.015188	97.40910464	7	7.857142857	-0.972802077	-4.279939023	0.855636007	-19.43603983	793.2554222
35763731	2023/7/12 10:00	29.031559	122.015323	85.75842773	5	18	1.277897752	-2.375109827	1.099373842	-2.115141454	803.937629
35763731	2023/7/12 11:00	29.016058	121.982516	10.47539741	1	13.5	-7.710253351	-3.285235938	12.16971176	-117.4967051	2055.542094
35763731	2023/7/12 12:00	29.025721	121.93951	98.96507927	6	26.3	-1.787177106	0.896995792	3.296791604	-94.5792819	5113.641355
35763731	2023/7/12 13:00	29.006239	121.955076	109.6908649	6	30.6	1.629973153	-1.065857562	13.22373461	-115.1096714	4607.30995
35763731	2023/7/12 14:00	29.031447	122.015042	72.66386279	5	NA	-0.04512492	-5.941852959	0.396136105	-35.84526278	779.889872
35763731	2023/7/12 15:00	29.031601	122.015172	67.50000061	4	NA	-1.214464849	-6.280489149	0.355523802	-16.11987559	788.5887732
35763731	2023/7/12 16:00	29.03148	122.015196	22.50000061	2	NA	-1.627254589	-8.882989955	0.108147282	-17.94022194	793.6995476
35763731	2023/7/12 17:00	29.031545	122.015422	85.90625362	6	41.5	-1.362720213	-2.013649367	3.386715355	8.494177272	813.694671
35763731	2023/7/12 18:00	29.061416	121.981022	32.96979532	3	17	4.632933583	5.457618929	3.961636821	-44.82470815	2240.701658
35763731	2023/7/12 19:00	29.019041	122.017981	140.7704438	8	82.6	-0.760899829	0.377530497	12.29609708	169.0993384	1871.560064
35763731	2023/7/12 20:00	29.032025	122.015698	123.5943397	8	NA	2.042054193	3.166273061	3.414702321	18.27853515	787.3416623
35763731	2023/7/12 21:00	29.031512	122.015921	78.75000758	5	NA	-1.355929623	-5.499241541	1.653290902	49.66212524	838.3598104
35763731	2023/7/12 22:00	29.030604	122.016094	30.84944047	2	3	1.651332197	3.551719474	23.7507001	125.8418988	903.4430331
35763731	2023/7/12 23:00	29.032082	122.015665	157.5	7	NA	0.66008289	0.913836852	6.036438914	15.77686345	781.9488435
35763731	2023/7/13	29.031163	122.015512	116.1456078	7	46	-0.437563838	-1.117128725	6.371831968	60.99448127	831.8696195
35763731	2023/7/13 1:00	29.031931	122.015383	16.57201501	1	NA	5.314671033	6.669763791	7.982764805	2.361534043	802.2918386
35763731	2023/7/13 2:00	29.031333	122.014589	95.54732806	7	NA	-1.542530982	-5.555803829	16.96143076	-69.15862416	740.1204244
35763731	2023/7/13 3:00	29.031525	122.015316	103.9993734	6	34.625	-0.830585447	-0.572401997	2.353594344	-3.068447753	804.0510277
35763731	2023/7/13 4:00	29.031515	122.015187	103.9993754	8	NA	-2.08538329	-0.438237938	1.753260554	-17.53064457	792.0047561
35763731	2023/7/13 5:00	28.956122	122.036783	108.9964479	7	17.2	1.928377167	2.418660294	9.906669177	165.8794983	975.6406136
35763731	2023/7/13 6:00	29.034141	122.016083	29.59458441	3	NA	5.722244976	3.149331569	4.067064236	11.99575584	550.7647412
35763731	2023/7/13 7:00	29.071946	121.978378	66.17600029	5	NA	0.155489142	3.01291756	3.011149477	-38.46953499	3054.036341
35763731	2023/7/13 8:00	29.014668	121.976494	125.74548	7	37.66666667	-0.935986373	-1.295711899	18.4667713	-115.6626027	2485.907784
35763731	2023/7/13 9:00	29.03158	122.015104	67.5	4	33.6	0.238377896	-3.758391978	0.479212147	-22.8242099	782.5832278
35763731	2023/7/13 10:00	29.031551	122.015062	22.50000061	2	112.75	0.558143353	-7.269087111	0.479212188	-27.71276592	779.257828
35763731	2023/7/13 11:00	29.036989	122.001156	32.50542688	2	38.6	2.480909769	-1.582187752	12.37448432	-64.64159732	457.6727801
35763731	2023/7/13 12:00	29.033036	122.017293	112.845038	5	46.7	0.971830817	-0.074561039	14.26046284	41.23169447	654.5920945
35763731	2023/7/13 13:00	29.031994	122.015486	54.47602195	4	57.5	-1.995207932	-6.473235673	18.82900808	7.829658	795.6807484
35763731	2023/7/13 14:00	29.031816	122.015626	80.77035535	4	NA	-2.783774664	0.662375313	30.27943972	18.68201282	811.5008205
35763731	2023/7/13 15:00	29.031529	122.015318	118.9705738	8	NA	-0.837284659	-2.752970231	34.61113891	-2.817059673	804.1488122
35763731	2023/7/13 16:00	29.022093	121.966048	30.85801851	1	5.5	4.756676662	-1.567046988	7.904732005	-101.7075993	2741.55523
35763731	2023/7/13 17:00	29.031794	122.015312	53.51774362	5	103.8	2.148517699	1.551498241	2.14117819	-2.194400233	797.9554106
35763731	2023/7/13 18:00	29.047888	121.978885	114.3104186	7	67.2	0.328576663	-0.582652216	43.22091484	-62.31014369	2059.179033
35763731	2023/7/13 19:00	29.031945	122.015241	50.93050732	3	NA	0.06450222	-4.901468483	9.466817577	-5.927172577	788.3859175
35763731	2023/7/13 20:00	29.03173	122.015413	45.00000121	4	NA	-0.332261856	-6.68917171	0.21629404	5.404820282	808.8933971
35763731	2023/7/13 21:00	29.031845	122.015174	45.92230495	3	83.7	-0.336404925	-5.910995934	0.519823732	-11.00357546	783.7421894
35763731	2023/7/13 22:00	29.031851	122.015069	78.7499997	4	NA	-0.719312682	-4.579302392	0.463670435	-17.365904	773.5503899
35763731	2023/7/13 23:00	29.032086	122.015774	31.89337863	1	NA	2.420109957	0.485474538	8.685205321	20.64144081	779.0762677
35763731	2023/7/14	29.031744	122.014675	45	3	NA	-1.613414315	-6.131171964	6.659180466	-41.51569005	737.9897661
35763731	2023/7/14 1:00	29.031631	122.015384	72.26317831	5	72.1	-2.223869154	0.161573677	2.299150169	3.737214798	808.1699052
35763731	2023/7/14 2:00	29.031449	122.014986	90.00000061	7	NA	-2.715636248	-1.083059282	13.93416989	-40.43535424	774.5277128
35763731	2023/7/14 3:00	29.031949	122.014967	64.71779996	5	73.33333333	-0.826858221	-3.689842045	16.1921153	-20.84039065	761.9569578
35763731	2023/7/14 4:00	29.032738	122.015161	97.28730062	6	16.5	-0.565513832	-2.839295088	4.905123527	-5.515697068	725.8043933
35763731	2023/7/14 5:00	28.952519	122.044776	109.228469	6	63.9	-1.030871185	-0.468714119	7.026217525	161.7615362	1575.860368
35763731	2023/7/14 6:00	28.95151	121.96777	115.4812899	6	12	1.22348995	-0.017156299	19.7648807	-152.2597515	492.9616117
35763731	2023/7/14 7:00	29.029571	121.974886	110.677399	5	NA	-1.983876673	1.790758395	31.33696883	-92.42145851	1647.10503
35763731	2023/7/14 8:00	29.032199	122.014654	70.37665338	4	207.8	-0.898677831	2.167945337	9.323293289	-28.43778437	727.7904129
35763731	2023/7/14 9:00	29.033182	122.016654	16.30146675	1	47.1	7.545286928	-2.363117898	9.700311	28.73448747	643.9864718
35763731	2023/7/14 10:00	29.026727	121.970547	16.22213073	1	7.4	0.753036785	-5.913583987	5.821271191	-96.29943437	2140.164327
35763731	2023/7/14 11:00	29.031388	122.015244	94.69672498	6	10.1	0.019538692	-2.404651816	1.428304389	-15.82378107	800.5396189
35763731	2023/7/14 12:00	29.03305	121.986079	80.23924469	5	13.5	0.01269811	2.837338496	4.244660012	-85.6142874	515.3961897
35763731	2023/7/14 13:00	29.031593	122.015363	94.49334281	5	10.5	-0.124861968	1.492379294	12.30865055	1.955244332	806.992198
35763731	2023/7/14 14:00	29.035155	122.016783	61.17796008	4	NA	0.06389087	0.920796683	80.14049649	17.25405974	426.0146373
35763731	2023/7/14 15:00	29.031551	122.015199	90.49756197	7	25	0.658114285	-1.279074962	7.890781378	-15.0712283	792.3034697
35763731	2023/7/14 16:00	29.03172	122.014971	19.31621516	2	75.4	-0.902688315	-4.140377837	1.028391835	-27.09117519	766.7931419
35763731	2023/7/14 17:00	29.035577	122.002719	69.36592536	4	11.6	-4.012652549	0.976309767	13.22512224	-67.93572454	299.6852776
35763731	2023/7/14 18:00	29.070621	121.996225	129.9914726	7	32.88888889	-1.157239498	0.343378408	15.09945928	-23.01383508	1318.388286
35763731	2023/7/14 19:00	29.024928	122.007299	70.82480367	3	49.1	0.603617957	0.489098292	30.53099443	-131.0301682	899.580508
35763731	2023/7/14 20:00	29.031466	122.015132	74.90910677	5	34.9	-2.077522298	0.40634008	2.391238025	-25.71141313	787.9601416
35763731	2023/7/14 21:00	29.031625	122.015067	69.90416514	4	NA	0.932682493	1.460904118	13.0180976	-24.02760529	778.0340225
35763731	2023/7/14 22:00	29.031447	122.014963	32.29068983	2	NA	-0.370064947	-4.413169024	0.537151732	-42.3637911	772.3974102
35763731	2023/7/14 23:00	29.031525	122.015396	51.08614211	4	NA	1.321733635	-4.464569633	0.504283206	5.973693627	811.6725861
35763731	2023/7/15	29.030813	122.015223	55.32777008	5	NA	-2.157860723	-5.073819424	0.627973523	-158.4811527	815.5619719
35763731	2023/7/15 1:00	29.031346	122.01542	31.25865639	2	67	2.501338029	-4.604165665	9.724217432	14.29191915	818.2945498
35763731	2023/7/15 2:00	29.031401	122.015109	77.82772776	6	43.6	-0.754822751	-2.971021568	1.484569065	-32.71415699	787.411022
35763731	2023/7/15 3:00	29.031492	122.015194	85.23682744	6	1.8	-0.879019219	-3.333508229	0.770773431	-17.67156664	793.219878
35763731	2023/7/15 4:00	29.031447	122.015038	42.61841216	3	NA	-3.452213803	-2.105040208	1.74353963	-36.20492803	779.5104118
35763731	2023/7/15 5:00	28.989603	121.986308	104.3322016	6	22	-1.224038784	1.119668385	11.79590789	-148.387187	2668.789769
35763731	2023/7/15 6:00	29.03424	122.015369	49.64335185	2	25.5	2.516573865	-3.339720067	8.997925111	0.412791898	562.7334658
35763731	2023/7/15 7:00	29.057951	121.978044	9.527078802	1	NA	4.718995886	1.728740689	5.319509382	-50.64586017	2363.572736
35763731	2023/7/15 8:00	29.033982	122.014716	86.07811695	5	52.2	1.411426493	-1.946359105	13.900267	-10.75551372	600.7212445
35763731	2023/7/15 9:00	29.040894	121.959546	110.4287908	6	15.5	1.259127667	-0.898835918	20.19125284	-78.66957821	3223.869527
35763731	2023/7/15 10:00	29.049957	121.997131	116.0846462	6	17.2	0.275821774	-0.38161521	31.39745143	-40.28881681	459.2406449
35763731	2023/7/15 11:00	29.027628	121.976637	124.5364044	7	55.7	0.248680088	1.194416341	23.17189202	-95.78609057	1549.001339
35763731	2023/7/15 12:00	29.031624	122.015555	68.57642278	4	57.4	-0.34802238	-2.969590068	3.022915454	18.9204395	824.6650509
35763731	2023/7/15 13:00	29.030934	122.007117	112.1493529	6	22.5	-0.60488265	0.545672577	40.99137735	-91.16046497	234.2099415
35763731	2023/7/15 14:00	29.009057	121.973101	72.96935482	4	62.4	3.512758308	0.626135592	13.75006886	-120.6648029	3185.316
35763731	2023/7/15 15:00	29.031711	122.015194	91.84459355	6	30.9	1.943726886	1.215473305	3.937422797	-11.74432341	788.3110365
35763731	2023/7/15 16:00	29.016121	121.99039	75.5910631	6	55	2.753056506	-0.255891834	16.35900478	-124.2917258	1861.414472
35763731	2023/7/15 17:00	29.033882	122.01359	86.12081171	4	94.3	0.841133418	-0.225223339	25.77266282	-28.81030715	566.8924344
35763731	2023/7/15 18:00	29.028847	121.943675	97.8189724	6	1	2.843045455	-0.39582218	37.34952906	-92.01363161	4667.282505
35763731	2023/7/15 19:00	29.052448	121.999297	52.97005161	4	10.2	-1.222993504	1.986275321	4.287983885	-33.41794303	205.8656119
35763731	2023/7/15 20:00	29.032107	122.01596	112.5	5	NA	1.308157126	-1.813962301	0.371064969	27.84615212	772.9478154
35763731	2023/7/15 21:00	29.031573	122.015296	67.31754773	7	NA	2.602403254	0.167314694	2.726515932	-4.806309478	801.046155
35763731	2023/7/15 22:00	29.031564	122.014844	31.36949799	3	NA	-4.972384128	-0.460694893	13.53258679	-42.22648328	758.2074378
35763731	2023/7/15 23:00	29.032208	122.015505	105.0489855	6	NA	1.052814009	2.609124959	2.726926015	7.19374701	772.281619
35763731	2023/7/16	29.031785	122.015769	112.5	7	NA	-0.136440252	-1.162251998	1.358718976	27.98866364	811.7328986
35763731	2023/7/16 1:00	29.03289	122.014788	52.5187916	2	78.66666667	-1.224412679	2.069734591	25.17195103	-15.08998013	712.1341651
35763731	2023/7/16 2:00	29.031766	122.015109	68.42229978	5	88.6	-2.655224828	-2.065294851	2.683245019	-16.71075394	779.0478817
35763731	2023/7/16 3:00	29.032079	122.014697	52.63982605	2	10.9	-4.51305637	2.316704944	14.93812001	-29.63091683	733.7654165
35763731	2023/7/16 4:00	29.031525	122.015183	141.0861406	8	10	0.806832135	-0.237536226	1.514544469	-17.57244257	791.3875641
35763731	2023/7/16 5:00	28.961151	122.041711	95.16629687	4	22.7	-0.363566495	0.540326115	14.80098745	161.6532758	1700.71912
35763731	2023/7/16 6:00	29.007352	121.987844	52.71406176	3	24.7	2.241722242	-1.95170063	22.46439262	-134.4646283	2851.633301
35763731	2023/7/16 7:00	28.976215	121.961497	38.05355493	3	143.8	1.403068528	1.496441997	17.53070707	-139.2006103	3049.633908
35763731	2023/7/16 8:00	29.031968	122.014619	25.92555633	3	114.8	-2.727144312	1.012482352	5.007386324	-35.64831345	728.163728
35763731	2023/7/16 9:00	29.031488	122.015156	90.92227993	5	26.1	1.751914076	-1.087782551	0.396136025	-21.98481121	789.7035804
35763731	2023/7/16 10:00	29.02011	121.950735	111.5261208	5	15	-0.369419553	-1.503004318	17.92532156	-100.919059	4204.079622
35763731	2023/7/16 11:00	29.041688	121.90723	30.18416744	1	26.9	2.878455941	0.560696845	16.58738023	-83.60351357	8253.05319
35763731	2023/7/16 12:00	29.037555	122.018429	70.3643663	6	29.3	0.341628165	4.063965867	18.71575542	22.72737399	174.9348321
35763731	2023/7/16 13:00	29.040192	122.000497	136.2678786	6	117.9	-0.663993134	0.231770486	18.8037581	-55.0682639	818.4190238
35763731	2023/7/16 14:00	29.033661	122.011624	54.71989039	3	55.7	-4.87164264	-0.340139172	36.74271291	-51.71023712	432.0313815
35763731	2023/7/16 15:00	29.016845	121.960424	129.2843892	6	30.1	0.131821289	-2.0930481	18.48701948	-106.4185352	3500.011901
35763731	2023/7/16 16:00	28.936696	121.901056	22.74422655	3	120.5	-4.115096154	-1.509815753	4.61759834	-133.178159	6445.73364
35763731	2023/7/16 17:00	28.880357	121.918608	103.9696446	5	9.7	1.663201524	-1.557627217	7.157614712	-150.5330364	4000.782703
35763731	2023/7/16 18:00	29.017575	121.925662	90.30950663	4	94.6	1.834013902	0.078876857	31.3677814	-99.70107173	6622.026603
35763731	2023/7/16 19:00	29.020507	121.941836	37.35154469	2	100.6	-0.681359512	-2.277462436	8.617449968	-99.27704999	5016.519127
35763731	2023/7/16 20:00	29.03217	122.015556	107.1804842	6	245.9	1.192659247	0.054936281	0.882411059	9.746507795	775.0828641
35763731	2023/7/16 21:00	29.031991	122.015759	56.2500003	3	NA	3.098246925	-1.186106246	0.355523394	21.87706427	789.6664838
35763731	2023/7/16 22:00	29.031902	122.015874	30.04543716	3	NA	3.103384446	-3.051841583	0.728373952	29.60105245	796.9008133
35763731	2023/7/16 23:00	29.031768	122.016385	90.96948881	5	12.8	1.160979416	-0.018574579	25.7963001	53.10831473	802.8352983
35763731	2023/7/17	29.031494	122.015383	58.84634361	3	21.5	-1.464402721	-3.744546405	1.602575935	4.849645246	811.1547718
35763731	2023/7/17 1:00	29.031532	122.01522	83.91386664	5	13.66666667	1.581098922	-0.437589011	2.223256891	-13.48077164	794.7455384
35763731	2023/7/17 2:00	29.031492	122.01501	146.9506705	8	43.9	0.20311182	-1.395459291	8.338435431	-35.44178049	775.7330128
35763731	2023/7/17 3:00	29.031925	122.014946	50.16384007	5	135	2.559702962	1.847614541	8.536365403	-22.45783695	760.3670607
35763731	2023/7/17 4:00	29.031557	122.015309	105.4697747	6	11.11111111	2.22223042	0.7804871	2.677620819	-3.600333659	802.6483465
35763731	2023/7/17 5:00	28.97745	122.013412	72.53556879	4	29.8	-0.012532527	0.759466122	24.65806927	-178.1865087	1043.192646
35763731	2023/7/17 6:00	29.024743	121.881949	76.64713334	5	30.1	-2.086257645	1.520395746	4.948694371	-93.06192639	10696.8364
35763731	2023/7/17 7:00	28.939481	121.828063	35.68979323	4	66.5	-1.916885844	2.630262113	14.28303423	-119.0405767	10029.29728
35763731	2023/7/17 8:00	28.945632	121.889567	85.97952724	5	21.6	1.048667773	-0.57294649	11.42006125	-127.6624213	7804.655476
35763731	2023/7/17 9:00	29.031158	122.01438	64.83520897	5	28.2	0.677641405	1.397879412	10.58390505	-84.78172626	725.8082923
35763731	2023/7/17 10:00	29.021801	121.87054	92.88626564	6	32	0.540969622	-0.480905403	20.30514669	-94.13519957	11834.19733
35763731	2023/7/17 11:00	28.992172	121.952569	90	6	4.5	2.805945589	-1.577389754	0.664630516	-125.1732078	5015.728195
35763731	2023/7/17 12:00	29.030404	122.014245	84.65684695	6	NA	2.266920521	-0.757957252	9.422436466	-125.0372806	742.0367357
35763731	2023/7/17 13:00	29.027012	121.976285	26.74697281	1	101.5	-2.283423672	2.829811005	8.954848096	-96.75005491	1607.277559
35763731	2023/7/17 14:00	29.031482	122.015472	164.7678995	8	57.25	0.097085588	0.310217045	8.822871737	15.76408326	819.9093767
35763731	2023/7/17 15:00	29.031523	122.015167	87.03474092	5	24	0.942566566	-0.502926128	1.412850678	-19.28563972	789.9120678
35763731	2023/7/17 16:00	29.093027	122.001045	62.92718085	6	9.5	1.377169994	-0.34866709	13.86875682	-11.46021754	1911.244796
35763731	2023/7/17 17:00	29.043153	121.979162	45.52253655	3	NA	0.138099796	1.087480475	1.977533666	-69.20063947	1645.112687
35763731	2023/7/17 18:00	29.033954	121.975116	94.310479	5	NA	0.431436294	0.668381225	16.22567481	-85.34383447	1587.340306
35763731	2023/7/17 19:00	29.031415	122.014702	33.87885368	2	66.16666667	1.494838805	-2.784324967	7.974831662	-59.31823393	748.5208887
35763731	2023/7/17 20:00	29.031614	122.015322	96.81099011	7	43.14285714	-0.775032906	1.388303553	3.189403117	-1.991483841	802.6159758
35763731	2023/7/17 21:00	29.031422	122.016179	82.7261422	6	44	-0.150833288	0.166348104	2.18545505	65.08107284	843.7795861
35763731	2023/7/17 22:00	29.031537	122.015794	81.75222464	7	2.25	0.790270188	-0.899892113	10.26366569	40.97286325	838.0939018
35763731	2023/7/17 23:00	29.031783	122.015246	92.74012423	7	NA	-0.182188732	-1.433956717	14.46048375	-6.928078695	791.8392444
35763731	2023/7/18	29.030786	122.016186	75.64530555	6	39.5	1.239624873	-1.630501105	16.67260006	111.6932829	906.2196705
35763731	2023/7/18 1:00	29.031522	122.015449	103.5304911	7	51.42857143	0.016654596	0.144296039	8.384884671	11.9092656	816.7922719
35763731	2023/7/18 2:00	29.031525	122.015297	105.1236755	8	79.4	-0.118505268	-0.71510592	4.756391547	-5.210343641	802.2413908
35763731	2023/7/18 3:00	29.031695	122.015367	63.95108142	4	30.8	0.570544039	-0.773810039	3.93449577	1.958342887	805.1977513
35763731	2023/7/18 4:00	29.031421	122.015166	67.50000061	4	30.9	-0.706210117	-0.900321473	0.436748309	-24.57832577	792.3074782
35763731	2023/7/18 5:00	29.001526	121.967467	128.6569776	8	27.1	0.145273048	0.148120778	10.931091	-125.06887	4184.305449
35763731	2023/7/18 6:00	29.02854	121.975337	108.9272858	8	205.4285714	0.063667485	-0.224495498	19.06503828	-94.12333423	1634.339062
35763731	2023/7/18 7:00	29.041326	122.00298	69.73216075	5	267.7	-0.138145683	-0.234722611	8.383491695	-46.67821381	901.3783313
35763731	2023/7/18 8:00	29.031521	122.015285	77.8277182	6	17.6	0.107108684	-0.361343901	0.768987113	-6.615047817	801.1918717
35763731	2023/7/18 9:00	29.031756	122.015088	126.8965371	6	11.8	-0.081939446	-0.271229346	15.92588443	-18.36589406	777.2393599
35763731	2023/7/18 10:00	29.051486	121.985631	72.32069282	3	11.1	0.171270546	0.10922476	12.88117978	-51.98493557	1527.496159
35763731	2023/7/18 11:00	29.028148	121.927541	30.35139417	1	21.8	1.04769583	1.122071126	12.62672368	-92.15515112	6239.525814
35763731	2023/7/18 12:00	29.023259	121.958585	97.87875853	7	16.1	-0.850954559	0.310879772	8.479374008	-98.89744846	3367.189854
35763731	2023/7/18 13:00	29.031797	122.015178	75.06629589	5	52	0.620101847	-1.051561985	5.616932536	-11.45130483	785.0456012
35763731	2023/7/18 14:00	29.033063	122.013867	126.5553706	8	6.2	0.976650897	1.075747737	10.81473299	-33.2015484	645.0776731
35763731	2023/7/18 15:00	29.04627778	121.9950656	98.39112405	5	44.33333333	-0.348255303	1.944066458	17.70798483	-49.53692476	868.9293043
35763731	2023/7/18 16:00	28.962279	121.913157	51.6235948	2	181.7777778	-1.740101699	1.235349098	25.2266925	-127.4217334	5948.759929
35763731	2023/7/18 17:00	28.927677	121.894355	84.85839362	5	NA	1.250203301	1.451232151	22.33437297	-134.1563553	6824.666465
35763731	2023/7/18 18:00	28.983988	121.966254	64.521488	4	52.6	-1.594702487	-1.808924378	16.33660456	-137.4881268	3607.227743
35763731	2023/7/18 20:00	29.031606	122.015121	111.1659179	6	48.5	0.417213009	-0.629165994	6.633244783	-20.38435795	783.6119119
35763731	2023/7/18 21:00	29.031457	122.01492	67.50000182	7	NA	-2.659688917	-1.268624095	0.705036986	-44.65877039	768.066281
35763731	2023/7/18 22:00	29.032053	122.015116	77.82768136	6	NA	-1.705118186	-1.357795923	0.776728472	-11.60017032	774.5698995
35763731	2023/7/18 23:00	29.031887	122.01528	129.8072939	7	69.77777778	0.208049494	-0.043717973	4.36107687	-3.934495021	793.1537145
35763731	2023/7/19	29.032116	122.015012	13.29292707	1	NA	-1.829391869	-3.114178415	3.088901582	-15.69888805	763.5709277
35763731	2023/7/19 1:00	29.032194	122.015413	67.5000003	5	11.9	-0.997479184	-0.572798319	4.630731688	3.158371191	776.1488633
35763731	2023/7/19 2:00	29.031764	122.014937	91.60502035	5	73.6	1.21055524	-0.298103972	48.61075514	-27.57908018	762.6202409
35763731	2023/7/19 3:00	29.031941	122.015343	64.81202492	5	40.6	-0.684110686	2.522330516	12.48463249	-0.005853148	798.271522
35763731	2023/7/19 4:00	29.031534	122.015615	111.7649069	8	43	-0.8641085	1.00334756	6.495203671	27.79636882	832.3516144
35763731	2023/7/19 5:00	28.948045	121.965746	68.09049579	5	68	0.865405501	0.141056466	8.901941903	-152.2815051	731.6276246
35763731	2023/7/19 6:00	28.963198	121.941934	26.38778087	1	NA	-1.978576032	-0.641929506	8.43524773	-136.4291424	3311.791216
35763731	2023/7/19 7:00	28.993266	121.917659	39.06587405	2	161.3	-1.513257783	-0.662364413	11.06898117	-113.7444475	7156.900164
35763731	2023/7/19 8:00	29.076126	122.013956	52.4346711	3	51.3	0.38347085	0.109542742	18.10250023	-1.549548966	917.6112866
35763731	2023/7/19 9:00	28.994781	121.955981	59.16570418	5	24.7	-0.967708107	-0.86764601	8.797796934	-124.8103411	5095.815937
35763731	2023/7/19 10:00	29.049825	122.005466	101.2079585	6	65.8	0.250975245	-0.647672678	1.937277439	-24.84475097	256.2367282
35763731	2023/7/19 11:00	29.006343	121.939784	86.69485368	6	61.8	1.0804175	1.414314101	37.64979251	-110.4108777	5823.461601
35763731	2023/7/19 12:00	29.0031	121.931322	108.1323663	7	77.8	0.499719283	0.86331024	28.93556045	-110.7298166	6717.392623
35763731	2023/7/19 13:00	29.045865	121.909619	29.45642539	2	61	1.889375037	3.010920684	18.81379914	-80.93296998	8091.187742
35763731	2023/7/19 14:00	28.975334	121.978605	60.39227269	4	100.5	-2.326299027	2.495112819	7.099931785	-149.905498	2102.659164
35763731	2023/7/19 15:00	28.915841	122.002127	70.98446078	4	NA	2.545982806	-1.406264561	24.20318969	-174.2381166	742.9595561
35763731	2023/7/19 16:00	28.903537	121.976954	92.54327235	4	NA	-2.578970189	0.291745337	12.0797872	-165.1649879	509.9508777
35763731	2023/7/19 17:00	28.916736	121.98768	68.41432186	6	NA	1.549135245	-1.506999571	0.922250383	-167.9832736	591.2244068
35763731	2023/7/19 18:00	28.907461	121.965483	117.1156653	7	NA	-0.650363261	-0.059233245	10.40870119	-160.4588606	469.5544248
35763731	2023/7/19 19:00	28.961415	121.998322	21.63063189	1	30	1.370905312	-2.513598789	23.81749605	-167.8728722	736.1227675
35763731	2023/7/19 20:00	29.031595	122.015216	90	5	72.5	0.355107651	-1.297315746	0.884877687	-12.25396389	792.9206
35763731	2023/7/19 21:00	29.031536	122.015187	57.1722837	4	14.9	0.331674387	-2.860547889	0.396135959	-16.76845029	791.5098723
35763731	2023/7/19 22:00	29.030932	122.01531	65.25198356	3	NA	-0.075600433	1.457911866	4.429322748	-168.9309543	819.777751
35763731	2023/7/19 23:00	29.031519	122.01497	97.81063583	6	54.8	0.754666607	-1.052461339	2.611425647	-36.80093679	771.2726785
35763731	2023/7/20	29.031987	122.015353	74.86244049	6	79.2	1.653508744	1.36587821	2.005053502	0.550033522	798.4699003
35763731	2023/7/20 1:00	29.031125	122.015309	80.27491575	5	58.5	-0.788700246	-2.31411081	19.85597003	-34.07854107	813.8326711
35763731	2023/7/20 2:00	29.031981	122.015104	123.835164	7	59.71428571	0.477950364	-0.935542564	2.327150032	-13.13787982	774.5868386
35763731	2023/7/20 3:00	29.031843	122.015402	25.73047922	3	53.5	3.990207796	-0.728996144	4.437722657	3.884749791	805.6750743
35763731	2023/7/20 4:00	29.031715	122.015104	116.6295487	7	9	0.065509162	-2.268865432	3.07018148	-18.32928864	779.6174638
35763731	2023/7/20 5:00	28.968239	121.975285	92.00786442	5	4.2	-0.09468273	-0.58032456	16.25561362	-150.7241171	1979.445281
35763731	2023/7/20 6:00	28.961035	121.931544	42.6187383	7	6	1.46166811	-3.756527127	1.123128817	-133.5338932	4177.70939
35763731	2023/7/20 7:00	28.914519	121.955843	90.07527869	4	5.6	-1.654469301	-0.078530348	24.67898082	-155.8112529	849.9382401
35763731	2023/7/20 8:00	29.032655	122.015976	89.37597151	6	32.1	-0.211634467	-1.890228927	9.186708039	19.45903502	713.2258019
35763731	2023/7/20 9:00	29.031769	122.014775	89.35698062	6	26.7	1.071205042	-0.998346209	25.08803976	-35.95627114	747.0162751
35763731	2023/7/20 10:00	29.021251	121.964663	92.97133284	4	9.6	0.307824481	0.358528322	15.00954939	-102.432237	2903.797695
35763731	2023/7/20 11:00	29.031524	122.015434	101.2499997	8	42.28571429	-0.586354918	-0.655884939	1.294182159	10.2157623	815.3168604
35763731	2023/7/20 12:00	29.033368	122.014403	103.495122	6	102.6	-0.372051431	0.788096883	13.31814513	-19.86028389	648.4785564
35763731	2023/7/20 13:00	28.942669	122.015066	66.95712619	3	383.5	-1.776774698	0.60021347	29.61468921	-179.8420422	707.5292657
35763731	2023/7/20 15:00	28.951252	122.020457	37.25970378	3	NA	0.489541956	2.663239848	7.221277815	176.7751156	122.6613269
35763731	2023/7/20 16:00	28.933967	122.047968	113.7110757	5	NA	0.111675676	-0.474646329	6.34022616	163.5354967	2291.198732
35763731	2023/7/20 17:00	28.915503	121.937516	101.0827551	6	NA	-0.71168841	-0.995722649	1.689384997	-149.3497745	2405.832785
35763731	2023/7/20 18:00	28.8983	121.933088	51.62162022	3	NA	-1.183482444	-1.078573704	9.159617249	-151.3989112	2910.174022
35763731	2023/7/20 19:00	28.97393	121.964053	62.25808845	3	NA	0.552377023	1.316540049	14.31640489	-141.7156089	2727.649113
35763731	2023/7/20 20:00	29.031768	122.015649	56.20218911	4	NA	-1.380583122	-1.052361876	3.424449796	21.36327292	816.1619447
35763731	2023/7/20 21:00	29.03157	122.015609	37.4545511	2	17.75	-1.409017327	-1.248536635	5.876436873	25.52898607	830.9852546
35763731	2023/7/20 22:00	29.032145	122.016205	89.07766708	6	NA	-1.141516046	-0.006010364	6.429528862	35.44012567	764.3372743
35763731	2023/7/20 23:00	29.031614	122.01507	89.59933626	6	77.25	-1.55785955	-2.206149939	6.574913183	-24.23049056	778.5675563
35763731	2023/7/21	29.031645	122.015354	75.91645072	4	NA	-0.653632348	-2.55250765	8.57929037	0.972557891	805.0028451
35763731	2023/7/21 1:00	29.031869	122.015364	103.6061905	7	NA	0.386596329	-2.208636293	3.368298251	1.334799278	801.5512709
35763731	2023/7/21 2:00	29.031494	122.014488	122.0046836	7	NA	-1.361679754	2.194027733	18.23301061	-61.19088101	726.1868521
35763731	2023/7/21 3:00	29.031239	122.015487	43.15550044	6	NA	-1.067234215	-4.148578904	12.86259667	38.62181138	827.4350117
35763731	2023/7/21 4:00	29.03168	122.015381	36.06487357	4	14.625	-3.604019416	0.847303131	5.003080582	3.181184953	806.847731
35763731	2023/7/21 5:00	28.979536	122.010616	92.90394644	4	52.5	0.271670603	0.707450616	15.73167053	-175.3896586	1282.031121
35763731	2023/7/21 6:00	28.866186	121.852813	52.38701395	3	83.2	2.428142563	-2.091024289	15.52385594	-139.0367659	1902.065082
35763731	2023/7/21 7:00	29.001716	121.743695	96.0844047	7	66.9	0.29704796	1.364842841	7.967932746	-96.94516	18751.8918
35763731	2023/7/21 8:00	29.051952	121.7897	94.60032483	6	38.5	0.030176822	-0.477438282	40.09636701	-83.93657756	19755.45811
35763731	2023/7/21 9:00	29.034235	121.982012	65.39649158	4	NA	-0.443782437	-1.641062134	9.07861228	-83.84592006	923.3114128
35763731	2023/7/21 10:00	29.022705	121.980424	27.95934837	2	57.8	-0.075966181	0.768723278	12.44232653	-105.2564025	1552.900963
35763731	2023/7/21 11:00	29.032148	122.01523	39.89120436	5	NA	3.328408575	1.19891247	19.05593825	-5.320638939	784.1603389
35763731	2023/7/21 12:00	29.044981	121.970868	90.0413306	5	137.8888889	2.397970139	-2.019460324	51.40689113	-70.41154839	2404.496539
35763731	2023/7/21 13:00	29.02874	121.9826811	17.52031017	2	365.75	-5.460672578	-3.265796949	15.58975857	-94.65373434	963.2191326
35763731	2023/7/21 14:00	29.035769	121.97843	27.47303971	1	NA	-3.368597905	-4.669021281	18.24687771	-81.76766027	1299.844884
35763731	2023/7/21 15:00	29.024777	121.935208	57.29950415	3	NA	-5.219274429	0.397868673	68.89495653	-95.09508817	5544.032047
35763731	2023/7/21 16:00	29.02376	122.012047	111.6105909	5	NA	0.359602619	0.745010755	10.46908508	-158.4096936	1130.367395
35763731	2023/7/21 17:00	28.983725	121.99967	79.88562108	4	67.33333333	0.267746909	-2.174125167	15.64803158	-163.7743634	1740.46326
35763731	2023/7/21 18:00	28.968891	122.028463	46.66722802	3	NA	3.770561882	1.439619298	9.649563251	169.4897797	225.7196893
35763731	2023/7/21 19:00	29.016085	122.001545	7.42126989	0	NA	-5.047863695	-4.971443887	14.00171073	-141.0330596	1868.421904
35763731	2023/7/21 20:00	29.032059	122.014168	112.4999988	7	45.8	-1.845669821	-0.486439413	0.896256692	-46.55051212	683.1790425
35763731	2023/7/21 21:00	29.031567	122.015175	84.80428505	7	27.7	0.398772535	-2.500911321	1.481307075	-16.89856151	789.6477429
35763731	2023/7/21 22:00	29.031485	122.015254	103.2348682	7	NA	0.722643057	-1.95003351	6.586324002	-10.96152621	799.0937444
35763731	2023/7/21 23:00	29.031556	122.015053	86.15911127	7	62.11111111	1.164168482	-2.375445321	2.268602298	-28.20962159	778.2835202
35763731	2023/7/22	29.031301	122.015015	32.82773402	4	93.6	-1.561566022	-7.714622158	0.643513008	-52.62041738	781.1732247
35763731	2023/7/22 1:00	29.032454	122.015322	59.26151824	4	96.3	-0.96506095	-4.682772157	17.37102646	-0.773620478	750.9664022
35763731	2023/7/22 2:00	29.031716	122.015052	112.6829923	8	NA	-2.546701993	-2.48960188	1.311417023	-21.9346141	774.6229854
35763731	2023/7/22 3:00	29.031635	122.015146	74.95887798	4	NA	0.717488893	-2.920756416	6.080987759	-17.35439078	785.3507456
35763731	2023/7/22 4:00	29.03169	122.015099	50.00821824	4	12.8	-1.213873242	-5.30956634	0.666118993	-19.39668372	779.6679395
35763731	2023/7/22 5:00	28.955572	122.016905	110.1157161	5	3.7	-2.04299062	1.711175931	10.27836706	178.9577555	566.0638646
35763731	2023/7/22 6:00	28.922141	121.941673	74.91191634	3	63	-0.979678802	3.917591297	41.9032979	-149.2445827	2266.86882
35763731	2023/7/22 7:00	29.034089	122.015508	63.04228404	4	53.9	3.404560553	-0.729277182	19.92377232	2.758000252	573.3892036
35763731	2023/7/22 8:00	29.032138	122.015685	11.99060419	0	51.83333333	-6.79507462	-3.788580589	18.54227651	15.86489417	775.4575404
35763731	2023/7/22 9:00	29.031477	122.015169	11.2500003	1	27.9	-2.183353841	-6.88593315	0.231835616	-21.11129001	791.2061649
35763731	2023/7/22 10:00	29.03147	122.015198	90.72641599	4	NA	-3.590405731	-2.608603724	7.04104889	-18.13715122	794.1324654
35763731	2023/7/22 11:00	29.03236	122.015756	77.12655574	4	NA	-1.2979763	-4.202697452	12.57938597	15.83614583	749.9154654
35763731	2023/7/22 12:00	29.027896	121.96028	95.56823883	7	NA	-0.875023219	-1.376328554	17.50277283	-93.75174825	3078.443686
35763731	2023/7/22 13:00	29.031619	122.015094	116.5760821	8	15.5	0.502450184	0.985700478	3.380746843	-22.1312622	780.7442213
35763731	2023/7/22 14:00	29.007028	122.005314	149.9454559	7	8	-1.236604451	-0.215895269	46.05071393	-159.8698641	2889.073546
35763731	2023/7/22 15:00	28.998928	121.946492	135.2746139	8	14.9	-1.555473218	-1.955604525	4.211770474	-117.9638035	5769.361172
35763731	2023/7/22 16:00	28.915524	121.93771	85.76901248	6	415.4	1.797903089	-1.538380155	16.28542275	-149.4079207	2388.825838
35763731	2023/7/22 17:00	28.846124	121.946463	132.0574255	8	NA	-2.381198831	-0.378176825	1.43307076	-161.8448199	4737.286688
35763731	2023/7/22 18:00	28.948539	121.94808	105.4336368	6	NA	-2.71956403	-2.36030674	17.82770613	-144.3631584	2410.298571
35763731	2023/7/22 19:00	29.028419	122.009317	29.94758296	3	NA	6.075213436	2.331324938	3.818145074	-116.6812721	550.949611
35763731	2023/7/22 20:00	29.03191	122.015466	45.80964708	3	72.2	-4.887823741	-3.487644715	3.023496974	7.420650072	805.1806132
35763731	2023/7/22 21:00	29.032265	122.015574	55.32765581	4	83.33333333	-0.543750446	1.739325296	7.744144028	9.723062512	764.4520215
35763731	2023/7/22 22:00	29.031866	122.015778	69.26222655	6	NA	-0.020569437	-3.265842151	2.228783219	25.95266647	802.7774602
35763731	2023/7/22 23:00	29.031538	122.01533	95.93051645	7	39.5	1.707369057	0.703874908	5.415660703	-1.44218024	805.0845232
35763731	2023/7/23	29.031328	122.015337	64.57362682	4	NA	-1.813797894	-4.431736618	4.750236571	-1.241880376	810.8942357
35763731	2023/7/23 1:00	29.032291	122.015419	95.96113354	6	17.5	-0.75048518	-3.726198416	1.088443293	3.154623837	765.6419642
35763731	2023/7/23 2:00	29.03207	122.014954	99.74968469	7	NA	-0.449297673	-0.316271931	14.64972976	-19.06822665	758.6820512
35763731	2023/7/23 3:00	29.03195	122.015264	44.07768506	4	NA	-0.750781446	-5.563323889	6.293963149	-4.572176676	790.5142581
35763731	2023/7/23 4:00	29.031745	122.015185	80.21228236	6	7.8	4.125425282	1.807945388	2.241003513	-11.81385012	786.7513898
35763731	2023/7/23 5:00	28.955868	122.045486	47.94220731	3	30.1	0.341920141	-1.494652906	6.20639362	160.5827937	1724.703918
35763731	2023/7/23 6:00	28.851661	122.031486	128.4066831	8	31.8	1.198563682	1.391534845	6.540801805	175.4709648	4936.838835
35763731	2023/7/23 7:00	28.844038	122.029133	102.5936285	8	50.2	-0.419925168	2.347938772	4.467188673	176.2859917	5665.759861
35763731	2023/7/23 8:00	29.032045	122.016887	90.82764394	5	26.5	0.614197075	2.214531174	28.41187855	54.59894869	766.7304313
35763731	2023/7/23 9:00	29.030874	122.016104	126.658918	6	NA	1.00887772	-1.806333557	15.14364356	107.1759329	895.8773894
35763731	2023/7/23 10:00	28.986153	121.955343	104.3064852	8	47.875	-1.700814391	-0.758903704	17.12057312	-130.4103702	4296.040991
35763731	2023/7/23 11:00	29.031849	122.015291	33.75000152	3	NA	0.867261793	-5.68848139	0.571817319	-3.410620248	794.9022559
35763731	2023/7/23 12:00	29.032273	122.015709	92.96524453	5	NA	-0.671512219	2.904072184	4.656497508	15.09392406	760.3662339
35763731	2023/7/23 13:00	28.958821	121.964236	52.87102417	2	17.6	2.819820521	4.852256766	18.47573492	-148.1137711	1235.491289
35763731	2023/7/23 14:00	28.870623	121.91517	87.48267443	4	26.7	-0.995133101	-0.734420456	7.48086827	-151.2045526	2910.127844
35763731	2023/7/23 15:00	28.863225	121.91497	114.0282356	7	NA	0.403190803	0.938253427	6.646604502	-152.2328436	2273.801524
35763731	2023/7/23 16:00	28.996531	122.022414	47.27844052	2	NA	-0.005035345	4.562125501	14.38008395	169.8000194	3153.00778
35763731	2023/7/23 17:00	29.032105	121.988266	113.6162347	6	NA	0.347412737	-1.061282623	17.36354541	-87.52874524	314.4536924
35763731	2023/7/23 18:00	29.035266	122.015953	108.0849155	6	NA	0.258111572	0.508933225	12.58912795	7.297931355	436.0363672
35763731	2023/7/23 19:00	29.013672	122.036983	68.36590731	4	19.7	4.087902243	-0.943821167	14.5162684	132.461972	2600.11937
35763731	2023/7/23 20:00	29.031524	122.015144	75.045448	5	40.1	-1.36357153	-3.0320519	0.589145588	-21.54026978	787.6997209
35763731	2023/7/23 21:00	29.031542	122.015046	68.18485003	6	NA	-0.570098669	2.548681739	4.943301506	-29.51104796	777.9478132
35763731	2023/7/23 22:00	29.031731	122.015045	60.26483514	6	27.5	1.502601755	1.276819001	3.503507867	-21.94306353	773.6390206
35763731	2023/7/23 23:00	29.031662	122.014913	103.5660274	7	22.1	-0.824557145	0.598545919	5.016028831	-33.03431388	762.51429
35763731	2023/7/24	29.031924	122.014998	85.73066258	5	15.2	0.511339184	-2.853284865	2.824533299	-19.78109996	765.3828693
35763731	2023/7/24 1:00	29.03272	122.015484	100.0050364	8	35	-0.365601606	1.242307838	14.96952607	4.319810887	718.2007808
35763731	2023/7/24 2:00	29.032309	122.014857	95.50378663	7	12.2	-0.409505974	1.372719946	7.072803959	-19.17794381	745.9738801
35763731	2023/7/24 3:00	29.032697	122.014573	98.65362395	7	NA	-0.185191037	0.169523769	22.75616737	-22.7207177	714.8816156
35763731	2023/7/24 4:00	29.032352	122.016207	85.32931371	5	NA	1.206504127	-1.52299894	30.63442935	30.8462176	741.7155832
35763731	2023/7/24 5:00	28.952106	122.042634	79.045534	5	55.2	-0.362100635	-1.353813248	23.86192087	163.0934926	1363.395936
35763731	2023/7/24 6:00	28.838323	122.035761	117.4883253	7	201.8	-1.550532722	-0.476337837	8.884987066	174.6715369	6467.683281
35763731	2023/7/24 7:00	28.917574	121.887038	83.4293852	6	433.7	1.185418605	-2.354805717	22.51784222	-135.1414797	7262.281505
35763731	2023/7/24 8:00	29.023641	122.007036	153.6385403	7	15	0.680366989	0.161208564	48.54110249	-135.5368605	1042.409676
35763731	2023/7/24 9:00	29.033223	122.016134	53.97295996	4	24.2	1.243388869	2.554831449	8.018996314	17.97582824	648.4330486
35763731	2023/7/24 10:00	29.019252	121.966424	54.17485044	2	56.9	-0.584317848	0.141823466	26.58768394	-105.3704637	2861.812572
35763731	2023/7/24 11:00	29.031361	122.014787	52.15453862	3	53.4	-1.564957788	0.587591508	9.563163058	-60.1646318	758.0096633
35763731	2023/7/24 12:00	29.010649	121.944398	54.56868801	4	56.2	-0.714154646	-1.612390379	6.866518432	-108.1244858	5197.606579
35763731	2023/7/24 13:00	28.918099	121.864926	114.1242958	5	77.3	-0.488531481	-1.185440709	15.12055791	-130.4669152	7647.28705
35763731	2023/7/24 15:00	28.795726	121.913543	9.267286902	0	11	-5.376213868	0.12216263	7.078268685	-159.1396021	3987.50389
35763731	2023/7/24 16:00	28.727629	122.004449	38.6705191	3	NA	-3.043432004	2.805142217	3.407927611	-178.1875144	15637.13581
35763731	2023/7/24 22:00	29.031647	122.015534	93.51142599	5	36.25	0.048455041	0.607184782	11.05215003	16.50260521	822.1731421
35763731	2023/7/24 23:00	29.032115	122.015183	118.9868175	7	46	-0.191868583	-1.244820878	3.837789074	-7.746859546	780.0937624
35763731	2023/7/25	29.031691	122.015361	59.5036268	5	52	3.858319761	1.072706778	2.708736477	1.476569979	804.7059972
35763731	2023/7/25 1:00	29.031619	122.015066	97.91674951	5	NA	0.958581116	-1.348926796	4.341511622	-24.34236866	778.0733771
35763731	2023/7/25 2:00	29.031838	122.015088	52.59154675	4	17.25	-1.872615393	0.294914453	1.826810931	-16.49119301	775.6210581
35763731	2023/7/25 3:00	29.031584	122.015178	84.83614675	6	NA	-0.542581267	-2.592384414	1.01272532	-16.08205257	789.5451995
35763731	2023/7/25 4:00	29.031672	122.015167	90.00000061	6	NA	0.062615491	-1.696117505	0.627971122	-14.66753518	786.5522437
35763731	2023/7/25 5:00	28.929188	122.048849	124.0078941	6	14.1	-1.607860108	1.251751753	15.03068344	163.864944	2497.871984
35763731	2023/7/25 6:00	28.841055	122.002915	69.81722515	3	18.66666667	0.443053894	0.02049404	16.02189905	-176.7042322	5769.463237
35763731	2023/7/25 7:00	28.985538	121.992157	48.12358616	2	10.75	-1.257375778	-2.634505353	15.27476713	-155.8842331	2034.848824
35763731	2023/7/25 8:00	29.031869	122.016207	90.59956249	5	NA	0.468089551	-1.103475276	15.48991912	43.92421632	794.4526485
35763731	2023/7/25 9:00	29.032281	122.015893	102.3585294	7	NA	0.800485104	-1.494412961	17.5657888	21.93132237	755.4466395
35763731	2023/7/25 10:00	28.979303	121.904683	112.1481929	5	NA	-0.643288344	1.171383483	26.33791702	-117.9976086	7357.216367
35763731	2023/7/25 11:00	29.021822	121.970328	124.7760827	6	19.5	0.079042716	-0.943492838	25.93440327	-103.1603677	2388.753985
35763731	2023/7/25 12:00	29.033277	122.013883	97.49367151	7	34.5	0.337894496	0.817971225	15.67128195	-30.29571523	639.557301
35763731	2023/7/25 13:00	29.031221	122.015065	133.7136704	6	19	1.038218814	-1.221619676	9.513802834	-60.14270665	788.120212
35763731	2023/7/25 14:00	29.006934	122.002247	131.131859	6	3.8	-0.822594668	1.472852207	18.12412074	-154.5091311	2882.07835
35763731	2023/7/25 15:00	28.833429	121.869821	104.9280074	5	67.7	1.552380206	0.530148566	17.98891079	-147.0339953	480.126036
35763731	2023/7/25 16:00	28.786632	121.874326	29.69634929	1	344.5	1.468380704	-0.994701634	13.78432788	-153.0534793	3518.957215
35763731	2023/7/25 17:00	28.83986	121.995749	3.848522013	0	NA	5.414310241	3.413366573	12.31180866	-174.8445492	5898.049319
35763731	2023/7/25 18:00	28.828599	121.906951	90.28825264	4	94	1.618423576	-2.881196687	54.04668158	-154.7563398	1804.351102
35763731	2023/7/25 19:00	28.887321	121.956908	12.18339592	0	74.6	-2.274858576	-5.352521354	5.720012146	-160.3144579	1452.14411
35763731	2023/7/25 20:00	29.031541	122.015157	132.5077164	7	30.8	0.500753195	-1.339772999	1.647005216	-19.56131635	788.5364728
35763731	2023/7/25 21:00	29.031819	122.01514	113.4222993	7	NA	-0.02811081	-0.804063744	1.692100374	-13.59134133	780.9744488
35763731	2023/7/25 22:00	29.032114	122.015582	67.44271596	5	63.375	1.981705153	0.042001071	9.750375304	11.48565596	780.4612207
35763731	2023/7/25 23:00	29.032296	122.015269	87.59197044	5	34.1	-0.105788611	1.288894391	5.934509144	-3.067308917	769.2231369
35763731	2023/7/26	29.031894	122.015458	85.75846031	6	87.5	1.280154972	-1.304198511	2.754487489	7.077697188	807.093686
35763731	2023/7/26 1:00	29.032161	122.015577	110.1142651	7	42.875	2.038409847	-0.859143097	4.639924586	10.77365704	775.5357614
35763731	2023/7/26 2:00	29.032314	122.015711	107.336169	8	8.9	0.001315004	-1.870602946	2.033701957	14.69039231	755.9060713
35763731	2023/7/26 3:00	29.031819	122.015343	56.14115855	4	11.8	2.734389709	2.95869669	2.491756567	-0.006820357	800.4545777
35763731	2023/7/26 4:00	29.031817	122.027176	51.806495	2	12.7	-4.664041006	-1.474216707	6.623666365	85.94723901	580.1889966
35763731	2023/7/26 5:00	28.895645	122.091062	76.92915733	5	12.2	-1.424829776	1.104258412	13.95796105	153.7994192	7351.01437
35763731	2023/7/26 6:00	28.851516	122.063166	100.3401872	7	NA	2.075373087	-1.11302447	0.725296364	166.8035263	6714.667714
35763731	2023/7/26 7:00	28.870963	121.921918	56.75683886	3	NA	1.440916643	-2.237102586	3.172969734	-152.8106013	3359.255287
35763731	2023/7/26 8:00	28.858857	121.926151	69.77888445	3	NA	3.029388386	-1.25783378	19.05709772	-155.4876014	2947.500436
35763731	2023/7/26 9:00	28.958769	121.934416	107.3336155	7	15.2	1.386230495	-0.670062137	1.287494415	-135.4447844	3842.323993
35763731	2023/7/26 10:00	28.993727	121.961781	82.62823337	5	17.6	0.774021873	1.659539424	5.767706642	-128.4144658	4573.958034
35763731	2023/7/26 11:00	29.003891	122.02043	93.5014464	6	101.7	0.895713496	-0.632026142	6.464198148	170.660206	3477.192456
35763731	2023/7/26 12:00	29.02389	121.997905	72.64792582	4	5.8	2.631817471	-1.588084655	15.75426776	-115.1306352	1003.269111
35763731	2023/7/26 13:00	29.046292	121.877227	48.32115623	2	51.4	3.838835861	2.454402094	18.794585	-82.82319481	11216.19721
35763731	2023/7/26 14:00	28.998288	121.826665	72.3478956	4	36	1.85677011	-1.720716274	14.04821633	-101.138875	15185.71504
35763731	2023/7/26 15:00	29.014459	121.859596	155.1789261	7	3.3	0.042519058	0.521519831	20.38560873	-96.88532894	12998.29306
35763731	2023/7/26 16:00	28.970273	121.879446	98.26734778	5	NA	1.963820581	-1.107835062	10.15203203	-116.9421254	9349.948008
35763731	2023/7/26 17:00	28.97757778	121.9153444	52.64006645	2	NA	0.124796763	-2.994121993	27.79123297	-121.3014557	6344.010505
35763731	2023/7/26 18:00	28.971845	121.953051	8.01610446	0	NA	6.129539108	-1.965747311	6.997639968	-137.2322481	3041.816822
35763731	2023/7/26 19:00	28.992136	122.045182	78.45852052	5	NA	2.527377305	-0.835186772	2.879415942	146.0324938	3223.675742
35763731	2023/7/26 20:00	29.032082	122.015587	99.92702482	7	NA	-0.246294277	-1.577737435	2.501740844	12.08315383	783.7788357
35763731	2023/7/26 21:00	29.03165	122.015686	107.7221223	7	11.55555556	-0.493058589	-1.352202376	5.365332075	27.89456816	828.0980206
35763731	2023/7/26 22:00	29.03105	122.015797	131.122623	6	6.333333333	-0.357570477	-1.088586965	40.19310398	94.40062354	861.9000107
35763731	2023/7/26 23:00	29.033132	122.01556	86.43376641	6	5.75	1.067167234	1.140436088	184.7717192	5.309080818	672.3252809
35763731	2023/7/27	29.031453	122.015313	84.43545251	6	23.8	1.604081093	-0.740748447	1.082047256	-4.064299504	805.4750341
35763731	2023/7/27 1:00	29.03165	122.015038	95.70291693	7	40	-1.912272091	0.878864024	17.42698256	-25.22033015	774.7102034
35763731	2023/7/27 2:00	29.032941	122.014079	112.5	6	NA	2.247248047	-1.001302189	1.300100496	-30.84506158	665.823278
35763731	2023/7/27 3:00	29.032126	122.014941	89.11743121	4	NA	2.731958482	-0.239133894	62.61379209	-18.67894496	756.5686462
35763731	2023/7/27 4:00	29.031703	122.015405	80.24880226	7	62.5	4.817226135	-1.177579819	1.627287051	4.996071543	808.6716975
35763731	2023/7/27 5:00	29.007764	122.017939	124.8817734	7	53.4	-2.205341242	0.564537355	15.8616335	174.4103849	2989.382909
35763731	2023/7/27 6:00	28.918761	122.036311	65.77931648	5	NA	-5.575805885	0.163702154	5.656798118	170.6725933	1553.785302
35763731	2023/7/27 7:00	28.942228	121.953688	49.67267558	4	NA	1.759766276	-4.792297256	10.10860731	-148.5973096	1627.108509
35763731	2023/7/27 8:00	29.030672	122.013696	12.16068301	0	NA	-4.819007862	-6.068254107	6.513877199	-105.7657828	681.2067214
35763731	2023/7/27 9:00	29.002828	122.025748	14.60056944	2	NA	5.415101782	-6.21694094	6.906493894	162.0601002	3792.660267
35763731	2023/7/27 10:00	29.052377	122.0151	75.21908176	4	16.22222222	-1.433411774	-4.167512048	6.974902128	-0.574671277	324.9556635
35763731	2023/7/27 11:00	29.031649	122.015001	27.25414252	2	24.7	7.771548151	1.84541204	9.575219721	-27.88088482	771.2010563
35763731	2023/7/27 12:00	29.01951	121.95197	97.28537296	6	15.4	-0.251320325	-4.675050653	12.69306557	-101.7200523	4114.526856
35763731	2023/7/27 13:00	29.030425	122.008054	112.4212078	5	7	-0.64708904	1.035880575	40.76502744	-95.84239332	300.8117527
35763731	2023/7/27 14:00	28.93416	121.902129	45.28599604	6	36.3	7.069175731	-3.369475794	3.903331675	-134.2067917	6276.813034
35763731	2023/7/27 15:00	28.973814	121.862974	5.191259526	0	138	7.793901098	0.666154548	5.746552656	-113.1110462	11002.65769
35763731	2023/8/6 19:00	29.074001	122.092555	118.7058172	6	NA	0.159977559	0.202075755	4.203564211	57.66261403	3858.003003
35763731	2023/8/6 20:00	29.031562	122.015035	90.92228479	8	27.83333333	0.526177178	0.655283506	0.941031094	-29.36178081	776.4290864
35763731	2023/8/7 14:00	29.042706	122.029058	17.87205561	3	NA	1.08039585	2.594380215	2.695873343	46.03104565	640.6521484
35763731	2023/8/7 15:00	29.031863	122.014189	88.51701582	7	NA	0.805930729	0.056325603	13.77081891	-52.35749977	688.9945889
35763731	2023/8/7 16:00	29.031638	122.012973	19.9315186	3	NA	2.439776993	-1.292393707	64.51047255	-75.02082867	579.3511771
35763731	2023/8/7 17:00	29.01883556	121.9912967	114.5374179	6	NA	-0.339861229	-0.289037586	12.23001875	-120.0814966	1558.122553
35763731	2023/8/7 18:00	29.004731	121.959202	105.7339082	7	NA	-0.190604018	0.160114455	6.475626054	-118.08734	4422.926363
35763731	2023/8/8 20:00	29.031512	122.015148	90.00000061	6	22.4	-0.227214489	0.64945092	0.58735947	-21.68050156	788.3658035
35763731	2023/8/11 15:00	29.038068	122.085803	76.38973074	4	NA	1.822118601	-0.796261201	16.25448313	83.54489894	4382.441625
35763731	2023/8/11 20:00	29.031462	122.015234	46.98487093	4	35	0.408991688	-2.825225843	2.817576291	-14.11519249	797.7483389
35763731	2023/8/12 10:00	29.04516	122.040619	72.14584392	3	NA	-0.862164792	0.819884009	16.55850128	57.6254553	798.6680268
35763731	2023/8/12 11:00	29.032746	122.016441	10.84187729	0	NA	3.862288283	-5.711919554	8.796534487	30.08823679	694.8418685
35763731	2023/8/12 12:00	29.037207	122.018272	99.24099784	7	NA	2.159673527	0.689081865	15.19646223	22.78944181	203.8594272
35763731	2023/8/12 13:00	29.030101	122.058254	118.3987664	8	NA	-0.462023071	-1.358319518	5.15576637	91.47767363	2057.938327
35763731	2023/8/16 19:00	28.994296	122.092907	80.20249956	4	18	-0.211293281	-1.31382604	5.612374008	118.3290137	7099.50499
35763731	2023/8/20 9:00	29.032219	122.015765	129.8193575	6	NA	0.897804722	0.328194645	24.57244624	18.04238967	764.9151802
35765348	2023/7/11 11:00	29.031615	122.015333	117.6638541	8	34.66666667	-0.310594292	-0.008234242	0.900418778	-0.951781159	803.6445384
35765348	2023/7/11 12:00	29.031697	122.015289	90.92229522	6	42.4	-0.569216701	-3.409338078	0.915959656	-4.41149921	797.6917662
35765348	2023/7/11 13:00	29.034479	122.015753	109.8916261	6	29.9	-0.030054243	-1.066448573	8.94862328	6.050984818	524.6035126
35765348	2023/7/11 14:00	29.030404	122.008158	98.84448996	6	NA	2.212369751	1.556102382	12.14975015	-96.11485341	305.8505087
35765348	2023/7/11 15:00	29.02555	122.002469	91.89391059	4	NA	2.918842887	0.734317965	17.03623607	-116.0462506	819.6690697
35765348	2023/7/11 16:00	28.979718	121.950982	117.9665755	7	NA	-1.580142897	0.813877299	14.52621179	-132.2178638	3866.652766
35765348	2023/7/11 17:00	28.94545	121.866239	109.861744	5	NA	2.136333396	-1.738005644	21.79597749	-123.1159054	9975.789293
35765348	2023/7/11 18:00	29.008737	121.916426	17.31375024	0	NA	-8.206035068	-3.787885335	7.266032953	-104.388547	7776.166392
35765348	2023/7/11 19:00	29.031391	122.015496	59.9545493	4	16.6	-1.966115521	-6.107144656	0.521610911	23.41534693	824.3778573
35765348	2023/7/11 20:00	29.031389	122.015481	58.13652085	5	21.3	-2.750115844	-2.325598227	1.546193244	21.46009385	823.0027264
35765348	2023/7/11 21:00	29.031485	122.015484	78.75000091	5	43.4	-1.342694472	-5.073489527	0.463671199	17.02904864	820.9818944
35765348	2023/7/11 22:00	29.031227	122.015586	77.42704328	6	NA	-0.745261045	-4.832447202	1.095124745	55.57612106	837.114617
35765348	2023/7/11 23:00	29.031729	122.015522	66.57770478	4	81.75	2.410129458	1.272080979	1.030015865	13.6323103	819.3593308
35765348	2023/7/12	29.031503	122.015397	23.42228131	3	16.5	4.731495421	-5.463271025	0.921331211	6.400255739	812.2772188
35765348	2023/7/12 1:00	29.031287	122.015562	89.07774441	6	42.5	-0.495709344	-0.150348227	5.194149303	43.00065126	833.2661204
35765348	2023/7/12 2:00	29.031519	122.015467	134.9999994	8	6.7	-1.305702694	-1.459573603	1.376697638	13.9519928	818.5765097
35765348	2023/7/12 3:00	29.03004	122.015212	90.27019248	4	12	-2.027070664	-4.868099358	25.9876605	-173.682292	844.5088589
35765348	2023/7/12 4:00	29.031426	122.015379	5.163862182	1	27.3	-2.558496657	-8.423245774	0.411677114	5.220778003	812.4047334
35765348	2023/7/12 5:00	29.031484	122.015367	107.4095734	7	NA	1.545722583	-0.264848581	3.370702174	2.9813905	809.8676235
35765348	2023/7/12 6:00	29.059805	122.033814	89.25070453	5	NA	-2.949633847	0.267293138	10.53136774	29.46476595	859.8610682
35782285	2023/7/11 12:00	29.031616	122.015365	42.00793697	3	50	2.892708703	-5.216831486	1.120658819	2.059210166	806.6789422
35782285	2023/7/11 13:00	29.033444	122.015812	100.9352871	7	NA	0.270181262	2.30359898	6.965560463	9.891217293	632.2548495
35782285	2023/7/11 14:00	29.016824	121.902269	11.48246686	1	NA	7.564466199	4.483773463	5.633203011	-98.13603981	8860.396696
35782285	2023/7/11 15:00	28.998393	121.839849	54.16464556	2	NA	5.227345243	2.203261762	17.12173649	-101.9214594	13992.94549
35782285	2023/7/11 16:00	28.983538	121.800332	38.94169134	2	NA	2.242756985	-1.939758194	8.998853107	-104.0669371	15132.7439
35782285	2023/7/11 17:00	28.996142	121.946225	52.08341631	2	NA	-3.279287242	-0.927271675	17.85746124	-119.8851247	5676.439172
35782285	2023/7/11 18:00	29.055637	122.022593	112.9949985	7	NA	-3.750679813	-2.130687532	2.48083938	14.54241219	395.1190778
35782285	2023/7/11 19:00	29.069016	122.054057	26.07557605	4	NA	3.13987875	9.009342763	3.521684061	41.87423457	485.1688008
35782285	2023/7/11 20:00	29.03145	122.01537	0	0	NA	-2.140213013	-9.509944916	0	3.662876771	810.9659177
35782285	2023/7/11 21:00	29.03148	122.01534	108.1559076	8	NA	-0.578858065	1.372486416	5.172683113	-0.390928261	807.3935246
35782285	2023/7/11 22:00	29.031418	122.015697	94.21921254	6	NA	-0.65273759	-3.519683066	11.55906675	42.67945895	842.833411
35782285	2023/7/11 23:00	29.031563	122.015581	107.3361374	7	4.6	-1.06270465	-1.139567867	4.331734748	23.4370367	828.4646384
35782285	2023/7/12	29.031608	122.015514	63.79544346	4	NA	2.887293593	-2.313549136	1.386280063	15.89912424	821.0870706
35782285	2023/7/12 1:00	29.031554	122.015476	56.25000152	5	NA	-3.690417821	-4.777001304	0.556277137	13.86237838	818.6427442
35782285	2023/7/12 2:00	29.031517	122.015397	10.3277216	2	48.3	-3.626087882	-9.06796316	0.782742056	6.196507211	811.9522814
35782285	2023/7/12 3:00	29.031671	122.015301	78.7499997	7	34	-3.287664093	1.636605821	1.975635182	-3.586593415	799.3837659
35782285	2023/7/12 4:00	29.031586	122.015465	67.50000121	6	50.6	-0.516465635	-4.103527378	0.560436232	11.97047255	816.884112
35782285	2023/7/12 5:00	29.010704	122.085766	134.3588948	7	NA	2.486677765	-1.236876271	13.86895318	108.2043176	5439.739795
35782285	2023/7/12 6:00	28.972406	122.012296	80.92713498	5	NA	3.868829205	-0.466780236	14.22297078	-177.3852823	479.8049603
35782285	2023/7/12 7:00	28.970046	121.911128	48.7802064	2	NA	-2.391850453	3.864908573	13.58995522	-123.6457603	6379.988559
35782285	2023/7/12 8:00	28.98587	121.843638	68.61731055	4	NA	-0.676608459	2.370996825	10.14181977	-106.6329337	13175.48936
35782285	2023/7/12 9:00	28.920078	121.847855	49.63023319	3	NA	2.706959391	3.621757142	7.049451546	-126.9644222	7888.945729
35782285	2023/7/12 10:00	28.848833	121.893672	49.51935506	3	NA	1.492672677	2.35808424	9.126029087	-149.5464153	259.0216294
35782285	2023/7/12 11:00	28.841488	121.888883	90.00000121	6	30.44444444	-1.45875381	-3.717990201	0.865163103	-149.5670254	396.3247318
35782285	2023/7/12 12:00	28.893908	121.872513	119.1519418	8	NA	-0.406453134	-1.056143956	13.57615338	-137.484377	4976.337064
35782285	2023/7/12 13:00	28.85331889	121.8806311	107.1221615	5	11.66666667	0.002220051	-0.015454342	15.13510527	-146.2799582	564.5993654
35782285	2023/7/12 14:00	28.866588	121.889399	120.9629556	6	99.4	0.407140925	-0.812053954	18.52562212	-146.0114929	1940.929019
35782285	2023/7/12 15:00	28.937681	121.867572	59.51825661	4	NA	2.232029844	-2.832925329	51.13961801	-125.6745816	9655.352649
35782285	2023/7/12 16:00	28.935733	121.863768	125.4487315	7	8.8	-0.096324735	0.239642492	7.273425083	-125.5438454	9599.280288
35782285	2023/7/12 17:00	29.003758	121.825704	98.11889062	5	NA	2.834775131	-2.795029949	8.111715814	-99.26282171	15493.76044
35782285	2023/7/12 18:00	29.047007	121.884139	114.0305747	5	14	3.000957134	0.744218572	20.12251187	-82.10378766	10560.67172
35782285	2023/7/12 19:00	29.093625	122.002236	43.55085293	2	NA	-1.244530649	-7.256913321	13.69093834	-10.42940246	1851.980642
35782285	2023/7/12 20:00	29.032269	122.016019	131.6798743	8	NA	0.57635502	-0.983747046	9.233704253	26.55983704	754.2044554
35782285	2023/7/12 21:00	29.032499	122.015731	76.23274949	7	NA	3.924598656	2.148125895	14.08533357	13.5153488	735.5344568
35782285	2023/7/12 22:00	29.030992	122.016611	64.6261235	6	NA	1.072433575	-7.182738657	4.093836086	94.55089131	885.4757075
35782285	2023/7/12 23:00	29.032059	122.015838	83.12190824	5	NA	0.835717947	-3.669274305	8.95097178	23.96953374	780.628801
35782285	2023/7/13	29.031478	122.015833	30.43069644	4	119	7.145921521	-6.093495496	1.447101113	47.30011731	843.7284037
35782285	2023/7/13 1:00	29.031045	122.015476	95.79813702	5	NA	0.151149627	-0.252009125	71.77105689	106.9956768	831.8634261
35782285	2023/7/13 2:00	29.032344	122.01542	119.9091631	8	NA	0.648840773	0.40007371	6.423826869	3.062272338	759.9650513
35782285	2023/7/13 3:00	29.031571	122.015398	78.90562779	5	26.4	1.419081975	-4.925825238	1.183479286	5.620247196	810.8209649
35782285	2023/7/13 4:00	29.031545	122.015472	91.35414118	6	30.25	-1.454856898	0.587556812	2.763924293	13.71171633	818.4630831
35782285	2023/7/13 5:00	29.003682	121.976921	98.48627314	7	14.6	1.709892179	4.428907718	8.74352895	-129.0423703	3530.319694
35782285	2023/7/13 6:00	28.970249	121.894189	77.46592999	4	NA	-0.102387828	-0.948957773	24.55783292	-119.7030134	7959.171854
35782285	2023/7/13 7:00	28.917177	121.891468	54.90598696	2	NA	5.0766137	4.078266386	6.429760374	-136.2487054	6828.45956
35782285	2023/7/13 8:00	28.919748	121.858216	46.97689393	2	NA	2.410402502	3.823700157	14.76056964	-128.8229865	7813.846062
35782285	2023/7/13 9:00	28.881122	121.929622	86.82881559	7	NA	1.251892362	3.507371695	11.18887696	-153.2881356	4183.57618
35782285	2023/7/13 10:00	28.995683	122.002454	43.98701078	2	NA	-3.802433805	-5.084146515	36.07237947	-162.2486313	3071.982459
35782285	2023/7/13 11:00	29.031296	122.015201	58.88768355	3	NA	-6.760426974	0.655485301	2.772587712	-30.11610768	798.8752043
35782285	2023/7/13 12:00	29.031689	122.015756	112.4999994	8	NA	-1.412959648	0.576532913	2.092167867	30.81805431	822.3971752
35782285	2023/7/13 13:00	28.997336	121.96036	130.9885605	6	39.4	1.605097402	2.838592554	25.43181864	-124.9096778	4936.402223
35782285	2023/7/13 14:00	28.954824	121.934244	110.274669	5	9.1	-3.029029272	-0.888755782	31.47280619	-136.9036995	3779.094516
35782285	2023/7/13 15:00	28.920894	121.823894	26.79483427	2	25.7	6.006016416	0.381281692	6.161970661	-123.1590608	7979.761201
35782285	2023/7/13 16:00	29.035401	121.748414	15.31745477	1	NA	-6.978385808	-1.523032764	8.160913192	-88.88016176	22018.24603
35782285	2023/7/13 17:00	29.02586	121.807809	41.07281965	3	NA	-5.967092621	-0.575512876	3.352154199	-91.58914715	17897.63086
35782285	2023/7/13 18:00	29.031618	122.009706	6.763558606	0	NA	-7.364080311	-1.879998366	11.08773259	-83.80892246	287.1767837
35782285	2023/7/13 19:00	29.031439	122.015403	97.36245873	6	NA	-0.168322087	3.450109761	2.350158587	8.358442679	814.3689988
35782285	2023/7/13 20:00	29.031585	122.015452	62.67640647	3	35.2	3.628702064	-2.524993432	2.38511125	10.74596456	815.6648399
35782285	2023/7/13 21:00	29.031576	122.01472	0	0	58	-0.944734871	-8.462005615	0.123688323	-47.87164972	746.1282294
35782285	2023/7/13 22:00	29.030968	122.016339	112.4057678	7	39	-0.166099271	-3.223676858	22.85783855	97.33690204	891.2739051
35782285	2023/7/13 23:00	29.031664	122.015664	41.7556719	3	37.1	6.190284187	-0.419592219	5.486603113	25.80371481	827.0609622
35782285	2023/7/14	29.031599	122.015459	135.9222877	8	32	-0.266791046	0.095261577	1.651507846	11.11842678	816.0271338
35782285	2023/7/14 1:00	29.03177	122.015148	61.67673829	4	55.6	-0.762335227	-1.4736007	8.981499793	-13.96892134	782.7036587
35782285	2023/7/14 2:00	29.031344	122.014852	86.89372796	6	26	1.685428057	-4.248512145	16.70085899	-58.61486134	764.6103091
35782285	2023/7/14 3:00	29.032322	122.01537	89.0776642	7	20.4	-3.277182261	-2.53384652	1.076096815	1.091090801	763.6573331
35782285	2023/7/14 4:00	29.033439	122.01606	75.78661448	6	NA	0.727348798	-2.158827541	15.18110263	14.95774639	626.7137768
35782285	2023/7/14 5:00	29.000565	122.047591	12.99606964	1	143.4	0.118994155	8.269337212	11.02284463	137.1035325	4138.285568
35782285	2023/7/14 6:00	28.997474	121.899032	55.78762871	3	88	-5.408754912	-2.799030041	6.424926715	-108.1679952	8867.383467
35782285	2023/7/14 7:00	28.991986	121.820788	128.1245979	6	NA	-1.518585611	1.458356962	12.4044234	-102.8292384	15503.06712
35782285	2023/7/14 8:00	28.931122	121.903687	123.2753678	8	5.5	0.163253411	-0.515561315	4.667016934	-135.4877914	6061.562753
35782285	2023/7/14 9:00	28.939565	121.945383	65.45254432	4	55.11111111	1.613782751	3.869100146	7.061865089	-146.0758156	2322.849241
35782285	2023/7/14 10:00	28.890797	121.929864	134.6104023	7	34.4	-0.90094077	-0.707190725	22.05132687	-151.7931443	3574.355442
35782285	2023/7/14 11:00	28.862666	121.933283	24.0098423	2	41.2	-1.93802155	6.177981412	2.13522137	-156.7812259	3752.089941
35782285	2023/7/14 12:00	28.865508	121.954255	151.3540567	7	NA	0.578953912	0.545485015	17.64826556	-162.005997	3423.199407
35782285	2023/7/14 13:00	28.866159	121.935749	97.95059711	8	567.6666667	-0.40439132	1.125800656	56.26974459	-156.979707	4135.463748
35782285	2023/7/14 14:00	28.873903	121.922554	55.98744355	4	0.8	3.050584399	4.494990354	14.43488611	-152.5378246	3641.510628
35782285	2023/7/14 15:00	28.861559	121.871048	122.3147113	7	351	1.924598428	0.088381441	652.2658584	-143.1429513	1388.342462
35782285	2023/7/14 16:00	28.906237	121.895641	132.967747	8	25.14285714	0.026504152	-0.370559034	3.943318338	-139.8340615	6333.622592
35782285	2023/7/14 17:00	28.925225	121.873628	92.64052492	7	NA	2.575717512	-1.413600787	1.98953219	-130.3128739	8447.847968
35782285	2023/7/14 18:00	28.995851	121.861054	83.82319937	6	NA	-2.697766654	-0.530887719	8.158472508	-104.5241064	11985.26645
35782285	2023/7/14 19:00	28.995394	121.932189	93.63848276	5	36.1	0.463915858	1.506934042	11.98161046	-116.0029515	6349.970527
35782285	2023/7/14 20:00	29.031539	122.015413	91.30675539	6	25.8	1.514297619	-0.870341932	4.473912558	7.634619932	812.9727075
35782285	2023/7/14 21:00	29.031541	122.015272	70.93713994	5	NA	3.064015354	-2.388404022	2.854378937	-7.730774699	799.4890974
35782285	2023/7/14 22:00	29.031386	122.016132	99.79042537	8	158	1.681379001	-2.515765214	8.178152999	66.23414693	848.4582576
35782285	2023/7/14 23:00	29.032028	122.01581	89.51630745	6	20.5	1.325581261	1.936282957	29.46424398	23.42052833	784.5733303
35782285	2023/7/15	29.031389	122.015546	53.71521844	4	4.5	-2.255432737	0.08572473	21.86252092	30.04504246	829.1762005
35782285	2023/7/15 1:00	29.031623	122.015881	78.53012138	6	37.3	2.383915647	-2.513084467	4.539209805	41.07946106	827.0483865
35782285	2023/7/15 2:00	29.031427	122.01576	78.75000243	6	71.7	0.23195152	-3.222505676	4.502834637	46.61510888	848.6179411
35782285	2023/7/15 3:00	29.031914	122.01547	120.4609222	6	NA	0.824999237	0.461123366	2.519343303	7.623012342	804.6530098
35782285	2023/7/15 4:00	29.031295	122.014952	91.27337633	5	NA	0.212929647	-0.867533461	1.711299595	-58.0576761	775.3946271
35782285	2023/7/15 5:00	29.031293	122.016259	50.76830412	3	NA	-1.029558133	-2.642563765	13.72356097	75.22483511	856.7082654
35782285	2023/7/15 6:00	29.04408222	121.9684478	41.82804357	3	32.77777778	3.029804667	2.590276655	7.808077308	-72.47917643	2553.738797
35782285	2023/7/15 7:00	28.959871	121.872481	71.75316117	4	NA	2.431470644	-1.015699151	8.867311366	-119.5167503	9759.050552
35782285	2023/7/15 8:00	29.010011	121.784264	91.9844667	5	NA	-0.722062535	-1.038744557	1.856218035	-95.86643235	18317.90776
35782285	2023/7/15 9:00	29.011963	121.793942	25.63835932	1	NA	-1.276450815	0.750035195	10.66259265	-95.55710401	18343.24008
35782285	2023/7/15 10:00	29.034344	122.015595	96.95891738	7	42.8	0.442209235	0.65918756	12.46358322	3.880927965	543.9485952
35782285	2023/7/15 11:00	29.050915	122.083434	50.49212989	2	48	1.803847714	3.156435955	18.46112597	71.64445796	3836.759028
35782285	2023/7/15 13:00	29.069807	122.095864	28.52748161	1	98.9	-0.513037205	-1.997149121	16.74189194	61.28668953	4316.706836
35782285	2023/7/15 14:00	29.077092	122.043367	87.30901694	6	50.1	-0.201858376	-3.042876343	16.71506971	28.14727343	773.8052958
35782285	2023/7/15 15:00	29.033682	121.9386	107.8292879	5	63.7	0.52784932	-0.41993728	23.23257429	-87.77264363	5140.665791
35782285	2023/7/15 16:00	29.039523	121.890563	123.9657171	7	209.8	-0.028026086	-0.345559116	7.992925265	-85.56741973	9846.277064
35782285	2023/7/15 17:00	29.031393	121.893573	112.7280121	7	212.2	-0.427234113	-0.353493666	5.117986028	-89.80325466	9527.455406
35782285	2023/7/15 18:00	29.030151	121.899173	130.3903502	7	105.7	-0.129989958	-0.287111484	75.20120658	-90.49353147	8985.710616
35782285	2023/7/15 19:00	29.007139	121.940775	33.76241883	2	26.9	-4.253104679	-0.570135437	12.20049088	-110.048347	5695.618371
35782285	2023/7/15 20:00	29.031638	122.015449	79.67229074	5	29.9	2.856538515	-1.8451814	0.396135778	9.481086633	814.2334626
35782285	2023/7/15 21:00	29.031634	122.015301	42.96902042	2	NA	0.626657371	-2.652596248	1.415604959	-3.825745633	800.174786
35782285	2023/7/15 22:00	29.031744	122.015259	91.34343538	6	NA	0.345244707	1.679705386	6.822549265	-6.35826148	793.8590835
35782285	2023/7/15 23:00	29.03171	122.015407	84.06949122	5	NA	1.617771073	-2.669594898	0.625506997	5.099582789	808.7209518
35782285	2023/7/16	29.031662	122.015436	105.3320148	7	NA	-1.147476627	2.438983051	1.789370386	7.99510794	812.4847768
35782285	2023/7/16 1:00	29.031392	122.0156	75.09340773	6	13	2.017394227	1.930284545	3.796888675	35.95250702	834.2336751
35782285	2023/7/16 2:00	29.031129	122.014395	130.8191659	6	85	-0.610132651	-0.549478151	6.13550214	-86.68228063	728.1382229
35782285	2023/7/16 3:00	29.031153	122.015195	110.3096887	6	130	1.028105091	-1.81502511	10.09688684	-60.94897666	802.302846
35782285	2023/7/16 4:00	29.031571	122.015363	104.8045351	7	38.5	-1.495280551	2.010252664	2.991768226	2.042904788	807.4817934
35782285	2023/7/16 5:00	29.031499	122.015349	17.33614076	2	28.6	3.702100808	-1.912808495	0.705036738	0.710204218	807.800638
35782285	2023/7/16 6:00	29.031366	122.015349	150.8723128	8	NA	0.420535117	-0.238102825	3.028504745	1.04122439	811.0542212
35782285	2023/7/16 7:00	29.031579	122.015572	99.48804165	7	50	1.206087806	0.607783998	28.60882314	21.98458741	827.2553667
35782285	2023/7/16 8:00	29.036052	122.004551	70.57977216	3	8	1.744427102	1.094063547	14.36959605	-62.33618109	422.1924107
35782285	2023/7/16 9:00	29.04729	121.882568	83.22810454	6	7.5	-0.944653564	-1.743612723	5.291862638	-82.0589241	10716.63652
35782285	2023/7/16 10:00	29.031731	121.840268	70.8192602	7	37.9	0.644864413	-2.290876597	1.490084267	-89.7153659	14718.9186
35782285	2023/7/16 11:00	29.033818	121.920148	69.14481394	3	33.5	-0.581883728	-0.137531879	14.75714986	-88.10293868	6938.041996
35782285	2023/7/16 12:00	28.955755	121.951029	82.08203148	5	65.1	0.387476625	1.701966168	6.155868164	-143.090306	2190.751869
35782285	2023/7/16 13:00	29.03121	122.015576	122.8277391	7	NA	-0.524594823	-0.2303572	1.766174197	57.71946297	836.6250724
35782285	2023/7/16 14:00	29.029726	122.015637	86.53890275	5	51	0.839202301	1.265104838	3.514784305	169.2049776	896.4137696
35782285	2023/7/16 15:00	29.031505	122.01536	54.2089895	3	NA	2.249430705	-2.794511138	0.973863098	2.004830658	808.707247
35782285	2023/7/16 16:00	29.032092	122.014568	110.086274	6	NA	-1.912112876	-0.217596619	6.654544761	-33.9636517	721.1239957
35782285	2023/7/16 17:00	29.031921	122.015392	122.8276898	7	NA	-1.151190336	1.61026382	1.648560014	2.927762381	803.3291384
35782285	2023/7/16 18:00	29.031328	122.015285	133.3651293	7	NA	0.250302237	-0.456369065	10.04843799	-11.66630881	805.9711762
35782285	2023/7/16 19:00	29.031967	122.015466	50.16384411	4	NA	1.774926719	-1.034150027	0.643511857	6.948230008	799.0709523
35782285	2023/7/16 20:00	29.032836	122.015896	47.30945684	4	157.75	-1.962202619	3.302824817	19.90207193	15.47351111	695.4309142
35782285	2023/7/16 21:00	29.030808	122.014771	94.02045575	5	NA	0.543378558	-1.864932261	13.23381371	-118.4737424	773.8983592
35782285	2023/7/16 22:00	29.031709	122.015322	118.6490351	8	15.8	-0.711977439	0.329465278	3.04166829	-1.690556912	800.6027161
35782285	2023/7/16 23:00	29.032325	122.015976	112.5	5	NA	-0.662659052	0.181490016	3.738708351	24.08548765	748.9756987
35782285	2023/7/17	29.032144	122.0157	56.45049756	5	NA	0.576035471	4.150075807	9.584184379	16.43550483	774.4678396
35782285	2023/7/17 1:00	29.031582	122.015707	55.32771516	4	47	3.349601381	-1.603695725	1.395646385	32.53677526	835.0058356
35782285	2023/7/17 2:00	29.032249	122.0157	97.28024087	7	99.5	1.773453429	1.247098176	2.440522432	15.02822673	763.1584109
35782285	2023/7/17 3:00	29.031051	122.017127	33.31420819	3	NA	1.923344369	2.844391922	26.93502149	91.08483289	862.5105811
35782285	2023/7/17 4:00	29.031865	122.015786	56.25000091	5	NA	3.34238036	-0.503968166	0.627970578	26.3949922	802.7173886
35782285	2023/7/17 5:00	29.03142	122.015578	48.14379086	2	23.1	5.348036641	-0.435780086	7.805813956	31.31801442	831.4655766
35782285	2023/7/17 6:00	29.031649	122.01534	22.5	1	41	4.844758193	-0.58792456	0.123688323	-0.274676447	803.5792668
35782285	2023/7/17 7:00	29.031503	122.01547	65.45844622	3	77.85714286	-3.740719262	-0.758800794	11.93125722	14.7937332	819.2304146
35782285	2023/7/17 8:00	28.974381	121.954383	16.52406156	2	10.4	5.926795777	-1.657903293	4.203770426	-136.600102	3190.525371
35782285	2023/7/17 9:00	28.996233	121.965978	50.34637651	3	197	4.819677942	-1.069232671	14.61682409	-128.7553279	4451.565823
35782285	2023/7/17 10:00	28.955019	121.916524	11.70098664	1	25.3	1.822149781	-5.560380656	6.378017147	-131.1773383	5498.939583
35782285	2023/7/17 11:00	29.031028	122.01529	81.33329855	4	NA	1.87261803	-0.126657726	2.202724496	-138.4740544	814.9289167
35782285	2023/7/17 12:00	29.02929111	122.0164378	79.67539233	3	53.33333333	-1.217092951	-0.16411621	56.91560048	151.7373672	987.3995402
35782285	2023/7/17 13:00	29.025918	121.975779	127.8244978	7	41.2	1.684589348	-0.30786294	8.838995886	-98.43551775	1703.938562
35782285	2023/7/17 14:00	29.031632	122.01575	105.4915671	7	82.5	0.659086414	-0.157906066	1.201484445	32.9698764	828.6940432
35782285	2023/7/17 15:00	29.031433	122.015429	102.572966	5	NA	0.809776217	-0.345007421	0.989441012	12.09492621	816.9857579
35782285	2023/7/17 16:00	29.031745	122.015394	13.11267069	0	NA	-1.908406336	0.836139062	4.683044989	3.852464632	806.7745188
35782285	2023/7/17 17:00	29.031424	122.01538	67.5	3	NA	1.245657868	-0.16857187	1.236883231	5.39643999	812.5487056
35782285	2023/7/17 18:00	29.032901	122.015197	53.36728487	5	25.8	-0.795340711	1.832204285	4.465284775	-4.034817756	707.5760228
35782285	2023/7/17 19:00	29.031274	122.015291	91.67746161	7	NA	1.243413719	0.455206406	9.563080428	-13.32650168	807.9717475
35782285	2023/7/17 20:00	29.03172333	122.0155589	30.38390473	4	NA	-2.609173468	1.408108761	1.80397016	16.44184097	823.0070612
35782285	2023/7/17 21:00	29.031316	122.015301	115.2361573	8	NA	0.172336022	-0.141588178	1.632774717	-8.936357909	807.8001498
35782285	2023/7/17 22:00	29.031255	122.015711	105.4348907	7	NA	0.234960278	-0.484597669	1.952536695	61.67200713	848.2071159
35782285	2023/7/17 23:00	29.031781	122.015846	101.5001864	7	NA	-0.183063371	-1.428562822	1.688535082	32.25699198	810.5862374
35782285	2023/7/18	29.03144556	122.0154856	77.14285714	4	NA	0.06069298	0.059948492	1.893205219	18.93938503	822.0613378
35782285	2023/7/18 1:00	29.031767	122.015313	64.89487022	5	NA	0.957538078	0.320794598	13.22975536	-2.20738336	798.5764491
35782285	2023/7/18 2:00	29.031902	122.015182	128.6200892	7	63.88888889	-0.236177762	-0.004266455	30.63068197	-9.781052399	783.4644294
35782285	2023/7/18 3:00	29.031294	122.016995	107.3361323	7	NA	-0.158073467	-0.329753724	2.554791175	81.64138196	848.9431992
35782285	2023/7/18 4:00	29.032	122.015652	99.57595899	5	NA	-0.491876082	0.225215648	3.429952388	16.45235905	791.0798422
35782285	2023/7/18 5:00	28.916193	121.878902	104.6712373	6	15.9	0.22271722	-0.13882473	16.97823605	-133.7248223	7442.455444
35782285	2023/7/18 6:00	28.905797	121.807754	58.94383761	4	27.7	0.154215036	0.159270192	11.44517095	-124.4108674	6557.343538
35782285	2023/7/18 7:00	28.902555	121.799808	93.13294662	5	146	-0.031730196	0.050229485	11.39526152	-124.0880466	6480.953443
35782285	2023/7/18 8:00	28.899382	121.80221	95.7127653	6	31.11111111	-0.230495082	-0.026626465	34.55395926	-125.0416272	6065.489488
35782285	2023/7/18 9:00	28.86189	121.857234	97.05015559	5	NA	0.038606537	-0.282131697	6.265903588	-140.5422852	1402.774008
35782285	2023/7/18 10:00	28.905525	121.80925	70.65997179	6	113.7	-0.13938143	-0.237492379	13.6711433	-124.6629259	6489.461558
35782285	2023/7/18 11:00	28.861401	121.815177	73.28115908	4	44.6	0.16192461	-0.243799462	21.70199523	-133.8936258	1757.061381
35782285	2023/7/18 12:00	28.887262	121.805868	155.6061663	7	65.1	0.124110248	-0.31556997	53.97027626	-127.9266879	4692.758525
35782285	2023/7/18 13:00	28.900694	121.795534	84.14510363	4	325.8	0.552054602	1.931171337	17.48979316	-123.9469198	6474.703248
35782285	2023/7/18 14:00	28.878077	121.808576	49.78728561	4	49.8	-0.608019854	-0.473105979	7.645251874	-130.0254056	3664.015894
35782285	2023/7/18 15:00	28.900041	121.797812	102.1631665	7	7	-1.21137505	-0.437109935	1.022063741	-124.3579643	6309.701472
35782285	2023/7/18 16:00	28.919817	121.827087	84.340795	7	21.9	-0.400461682	0.138917313	3.654610343	-123.8602696	7857.348269
35782285	2023/7/18 17:00	28.993368	121.957957	77.46020319	4	9.9	0.12324207	0.701044849	17.28648718	-126.7685694	4848.129601
35782285	2023/7/18 18:00	29.010631	121.985655	60.71011707	4	4.6	1.876232124	-0.349268041	12.12711565	-128.0780057	2529.438476
35782285	2023/7/18 19:00	29.036589	122.023212	39.4150248	2	28.6	-1.072299419	1.372284634	7.439914519	51.46018958	55.24832007
35782285	2023/7/19 1:00	29.031786	122.01532	99.56104724	5	45.8	-0.727820831	-0.189219662	1.930276822	-1.648763361	798.8771769
35782285	2023/7/19 2:00	29.031663	122.015855	79.87541077	4	191.1	0.828440562	-0.612187657	31.2270329	37.68973353	823.2108651
35782285	2023/7/19 3:00	29.031683	122.015231	63.74646076	6	147	1.088221577	2.664906428	5.379712319	-9.289752426	792.4366199
35782285	2023/7/19 4:00	29.032081	122.015303	142.4657467	8	131.7	0.674173451	0.019968714	68.58365445	-2.017778065	791.1293416
35782285	2023/7/19 5:00	29.031383	122.015715	108.6590965	7	NA	-1.01469291	0.009894708	1.965319456	47.23434607	845.3827835
35782285	2023/7/19 6:00	29.040916	121.988589	60.99699473	4	51.4	0.850919665	-0.809274596	10.74872245	-67.29348799	929.4768199
35782285	2023/7/19 7:00	29.039285	121.966311	136.8391979	7	144	-0.040005185	-0.313369179	4.140410947	-79.20823345	2541.330977
35782285	2023/7/19 8:00	29.002018	121.811256	48.49780967	2	1.6	1.636892326	-0.871255477	21.98435568	-99.15294857	16737.71821
35782285	2023/7/19 9:00	28.878674	121.804559	77.64213413	5	NA	1.185691938	-0.605309195	17.65553232	-129.3724139	3919.861669
35782285	2023/7/19 10:00	29.022401	122.01243	74.64269629	3	168.3	0.057829872	-0.408348921	32.62395983	-163.5643947	1283.244839
35782285	2023/7/19 11:00	29.03212	122.015614	124.7622955	8	NA	-0.288976283	-0.262503301	10.83840129	12.90260116	779.0518627
35782285	2023/7/19 12:00	29.033448	122.015389	27.26344251	1	NA	-0.417200936	3.084777524	14.3735486	0.976226247	644.1658176
35782285	2023/7/19 13:00	29.07108333	121.9951033	80.19560278	4	20.66666667	0.76951004	-0.640482388	3.733292974	-23.96417992	1436.711051
35782285	2023/7/19 14:00	29.037849	121.981717	110.6420678	5	24.2	0.278750772	-0.618561458	17.21380264	-77.09173857	1088.694372
35782285	2023/7/19 15:00	29.004373	121.969561	134.0361888	6	34.22222222	-0.02088171	-0.609944553	24.8641205	-123.5606223	3808.592345
35782285	2023/7/19 16:00	28.970742	121.950794	59.40311593	4	65.5	1.76298545	1.849080366	11.8759738	-136.741662	3095.328282
35782285	2023/7/19 17:00	28.939236	121.878022	57.47203523	3	45.1	1.673433471	2.396055756	8.684083429	-127.2261939	8693.456934
35782285	2023/7/19 18:00	28.905018	121.808966	63.4437609	5	14.8	0.415369469	1.107744139	10.25740689	-124.7339751	6442.37345
35782285	2023/7/19 19:00	28.98017	121.930128	61.66510016	3	36.4	-0.239309302	-1.166471729	15.13267096	-124.1800076	5292.98292
35782285	2023/7/19 20:00	29.0315	122.015534	113.5586191	8	NA	0.417888902	-0.322418393	3.228273156	21.80776286	825.3974686
35782285	2023/7/19 21:00	29.030956	122.015753	82.71056791	7	NA	-0.889533167	0.798227147	3.945007595	109.0933368	860.5018525
35782285	2023/7/19 22:00	29.031449	122.015386	72.66386175	5	NA	0.055419111	-1.476788998	1.945933811	5.845031727	812.5112012
35782285	2023/7/19 23:00	29.03208	122.016023	55.32767868	4	NA	0.55196488	1.364072664	1.153806611	30.87730163	774.6682912
35782285	2023/7/20	29.030942	122.016507	84.83611996	6	NA	0.193775196	-0.80630394	1.484196235	97.72157935	892.0973013
35782285	2023/7/20 1:00	29.03099	122.017544	146.0313576	8	NA	-0.647079383	0.06399595	3.359024752	92.68413618	842.100016
35782285	2023/7/20 2:00	29.032246	122.014742	117.1269052	7	NA	1.166771712	-0.633311114	1.278633217	-24.38668798	735.6471447
35782285	2023/7/20 3:00	29.031525	122.014047	77.79872605	6	NA	-1.627398244	-0.970782842	14.20449205	-68.69150517	683.6702847
35782285	2023/7/20 4:00	29.03210667	122.0158256	56.17146428	3	NA	1.826732539	-0.158496092	3.147100649	22.45411733	775.7334538
35782285	2023/7/20 5:00	29.031363	122.015606	121.7070073	6	NA	-0.179823456	-1.561761863	1.133949977	39.29902654	835.5149215
35782285	2023/7/20 6:00	29.031537	122.015256	46.86725258	2	NA	-0.47432991	-1.501184578	45.62928502	-9.52321419	798.0575332
35782285	2023/7/20 8:00	29.042452	121.950729	116.9900771	6	51.77777778	0.877762461	-0.722987739	6.380976002	-78.66026023	4097.626856
35782285	2023/7/20 9:00	29.030602	121.881434	79.28737818	5	NA	-2.302793167	-0.073235878	11.91251275	-90.20055975	10711.50102
35782285	2023/7/20 10:00	29.028277	121.820542	72.13796437	4	26	1.343730624	-0.162947543	16.37697189	-90.89093873	16647.978
35782285	2023/7/20 11:00	29.04388	121.990496	58.35150362	4	9.6	1.449835956	2.108455636	9.344834121	-59.61678312	1220.688893
35782285	2023/7/20 12:00	28.99402778	121.8725056	121.869496	6	108.3333333	-0.838522609	-0.002809674	14.82264031	-106.4071022	10891.01838
35782285	2023/7/20 13:00	28.943923	121.8261	104.9620684	6	106.3	0.537446366	0.418331782	38.88523541	-117.6004646	10528.77165
35782285	2023/7/20 14:00	28.901468	121.797964	74.43536163	4	95.3	-0.207097546	0.116487612	54.37846436	-124.0848731	6445.70083
35782285	2023/7/20 16:00	28.929997	121.773184	83.23917917	5	2.333333333	0.376389739	-0.801348699	12.25840433	-115.3363225	10371.55101
35782285	2023/7/20 17:00	28.893634	121.807432	125.3852378	8	15.66666667	0.339943175	-0.345441907	8.077301465	-126.8818054	5285.546298
35782285	2023/7/20 18:00	28.843034	121.738538	112.2716122	5	71.4	0.005222935	0.284460229	31.81149883	-127.6110011	7794.402626
35782285	2023/7/20 19:00	28.965142	121.862127	88.9161668	5	44.1	-1.30957585	-0.253822755	22.63792427	-116.0457819	10892.03954
35782285	2023/7/20 20:00	29.031466	122.015614	76.27874535	6	18.6	-0.657173134	-1.028696167	1.805897592	31.71252916	833.8048769
35782285	2023/7/20 21:00	29.031415	122.015437	80.73486638	5	18.66666667	0.20888792	0.203446336	3.020149581	13.86671657	818.1842408
35782285	2023/7/20 22:00	29.032089	122.015556	101.2499997	6	NA	0.394666127	1.442142209	0.958423214	10.51265731	783.7739984
35782285	2023/7/20 23:00	29.031945	122.015921	117.6638454	8	5.7	0.6093132	-1.370003916	1.207023507	30.43979731	791.3005912
35782285	2023/7/21	29.032495	122.01517	32.5427328	1	NA	-3.110283041	3.574476844	5.366436958	-6.139401259	751.0791699
35782285	2023/7/21 1:00	29.031271	122.015408	86.81620215	5	0.625	-1.082954097	-3.579780708	1.219617203	16.68488127	819.1118762
35782285	2023/7/21 2:00	29.03189	122.015148	144.6134408	8	29	-0.377259674	0.266246447	9.514628238	-11.96223099	780.4131881
35782285	2023/7/21 3:00	29.031531	122.015535	25.80077031	3	68.6	5.870937952	-2.7849557	16.78074849	20.53264322	824.7871485
35782285	2023/7/21 4:00	29.03228222	122.01587	43.88328649	3	77.25	2.660539024	-1.888573864	31.38925277	21.07665007	755.7996684
35782285	2023/7/21 5:00	28.97742	121.973495	22.14373419	2	13.8	4.480281715	4.301672595	6.020961979	-145.5563602	2651.370623
35782285	2023/7/21 6:00	28.972248	121.939872	50.45471656	3	65.5	-3.158867057	-1.547326984	19.46594265	-131.5461492	4004.63555
35782285	2023/7/21 7:00	28.905387	121.926772	36.22942604	3	87.4	1.456157409	4.280602269	6.840334057	-148.1929754	3326.835978
35782285	2023/7/21 8:00	28.950951	121.966892	82.62886018	4	45.75	-0.696321934	-0.169277125	31.1030729	-151.9922813	568.2767251
35782285	2023/7/21 9:00	28.980713	121.965474	91.37856109	4	93.4	2.133443349	2.000069178	18.22691614	-138.9523805	3419.272794
35782285	2023/7/21 10:00	28.915691	121.896944	119.7344008	6	15.4	0.128976642	-0.638701427	2.441556965	-137.9116486	6276.718805
35782285	2023/7/21 11:00	28.864962	121.857495	126.0808521	7	195.4444444	0.520257733	-0.852185645	4.198333474	-140.0734556	1744.205107
35782285	2023/7/21 12:00	28.887014	121.852535	99.69907533	5	339.7	1.064063686	2.288978138	5.627673691	-135.1361165	4197.618764
35782285	2023/7/21 13:00	28.88134	121.850141	97.80081021	7	58.8	-0.85911725	-0.684260957	36.24126798	-135.8230652	3601.636481
35782285	2023/7/21 15:00	28.872247	121.805745	112.4167239	7	NA	1.290224031	0.978730354	7.386278068	-130.6969052	3270.888595
35782285	2023/7/21 16:00	28.900611	121.872494	50.16839889	6	31.75	-2.474766993	-3.894717983	0.65363338	-136.0492386	5718.509581
35782285	2023/7/21 17:00	29.032978	122.015471	68.63411568	4	NA	-1.830230194	0.876323438	42.07626302	3.390488621	691.1828723
35782285	2023/7/21 18:00	29.020659	121.979303	150.8576391	8	41.6	0.303223557	-0.759134552	56.66421062	-108.2030123	1794.392009
35782285	2023/7/21 19:00	29.001182	121.985183	92.80670611	4	36.6	1.824767549	1.48888179	20.08167018	-138.430082	3566.023896
35782285	2023/7/21 20:00	29.031869	122.015807	122.1232688	7	NA	-0.469206307	-1.593038807	5.522509245	27.34752291	801.8459209
35782285	2023/7/21 21:00	29.031261	122.015614	42.43920555	3	NA	-3.229442134	-3.937660107	17.02278175	52.86337166	838.8662664
35782285	2023/7/21 22:00	29.032109	122.01573	111.0505717	7	NA	0.372666064	-1.799437609	35.42710715	18.29750134	777.5640333
35782285	2023/7/21 23:00	29.031748	122.015393	88.96793859	7	NA	-0.648818578	0.607868784	26.61077529	3.760067318	806.6193782
35782285	2023/7/22	29.031666	122.015594	83.06141896	7	NA	-1.08973985	-4.079273276	12.34799051	20.64332197	827.5224252
35782285	2023/7/22 1:00	29.032228	122.015959	87.75467955	7	48.5	-0.851684139	-0.932651131	4.62582017	25.25744844	759.8374802
35782285	2023/7/22 2:00	29.031965	122.016139	132.2172242	6	75	-0.931115654	-0.549216881	27.92284109	38.34386748	785.1043026
35782285	2023/7/22 3:00	29.032021	122.015463	109.7177415	7	38.33333333	-1.132787688	1.710088077	7.003419903	6.394162226	793.3611094
35782285	2023/7/22 4:00	29.024466	121.987905	46.64961329	4	17.5	2.916029085	0.358013043	9.480539067	-105.3321581	993.06667
35782285	2023/7/22 5:00	28.973005	121.898843	110.8804229	6	135.7	-0.498662816	2.471315974	9.767416142	-119.5273219	7618.26849
35782285	2023/7/22 6:00	28.902387	121.79469	102.5873118	8	77.3	0.61067269	-0.258591023	5.748955632	-123.4994235	6679.140335
35782285	2023/7/22 7:00	28.915664	121.780502	55.1526782	4	63.6	2.094536483	-2.9010947	11.7222167	-119.1436257	8640.70418
35782285	2023/7/22 8:00	28.847608	121.806446	88.57894038	5	137	-0.437981186	0.144077838	17.07486779	-134.9051803	1932.283886
35782285	2023/7/22 9:00	28.891608	121.865894	13.73138726	0	NA	-6.077876114	-0.160857656	14.25525493	-136.6633179	4718.282879
35782285	2023/7/22 10:00	28.92755	121.911447	90.04098799	4	90.75	-0.876196652	-0.726114723	32.60460087	-138.5493211	5254.269683
35782285	2023/7/22 11:00	28.867381	121.912794	85.83109034	6	NA	2.395452766	3.024997807	10.1985857	-151.1203951	2482.904295
35782285	2023/7/22 13:00	29.031488	122.015366	85.63344082	4	33	-0.202019078	-2.682072262	3.765315815	2.828846432	809.6778917
35782285	2023/7/22 14:00	29.015057	121.979254	79.56701956	6	NA	0.768035468	0.316732848	10.1545988	-116.7924983	2302.29865
35782285	2023/7/22 15:00	28.986885	121.973136	108.2087864	5	45.125	-0.94259367	0.196296577	5.842765237	-139.9763606	3237.229749
35782285	2023/7/22 16:00	28.958463	121.970479	106.3336237	6	63	-0.618814738	0.647201965	15.35220865	-151.4798977	906.1029812
35782285	2023/7/22 17:00	28.923461	121.97383	102.1647852	7	6.3	2.79675143	1.174716601	1.185001321	-161.2535479	225.2375365
35782285	2023/7/22 18:00	28.966282	121.946929	51.95788979	3	92.7	2.258176368	5.739645824	10.92861108	-137.1162115	3059.622895
35782285	2023/7/22 19:00	29.012859	122.009308	83.91451364	6	27.25	1.117016801	-0.789393373	4.575206116	-163.7678132	2246.262539
35782285	2023/7/22 20:00	29.033679	122.015027	122.7129269	6	96.75	-0.704361616	0.783930793	55.98375431	-6.102680071	632.9452226
35782285	2023/7/22 21:00	29.031594	122.015863	41.15913036	3	88.9	4.073590257	-4.844789809	4.759411555	41.67406249	830.546838
35782285	2023/7/22 22:00	29.03168	122.01583	101.2500006	7	6.9	0.512405316	-3.837004027	0.648882434	35.52774708	821.8619285
35782285	2023/7/22 23:00	29.031609	122.015515	67.50000061	4	35.6	1.128000886	-0.192034914	1.230726697	15.95869461	821.1611512
35782285	2023/7/23	29.031571	122.01547	82.67059425	5	13.7	-1.430740902	-3.134822104	2.611521657	12.81484089	817.6919378
35782285	2023/7/23 1:00	29.031458	122.015292	92.04298451	5	62.3	-1.861823773	-2.070892373	12.38513154	-6.787925519	803.3577361
35782285	2023/7/23 2:00	29.031474	122.015253	86.23228336	6	NA	-2.244004985	0.174860525	5.448113002	-11.38347041	799.263253
35782285	2023/7/23 3:00	29.031554	122.015255	67.50000061	5	26.7	-3.230080135	-4.989941947	0.519824247	-9.290744627	797.5699143
35782285	2023/7/23 4:00	29.031479	122.015246	2.492286217	0	26.5	-2.929527444	-8.205164431	1.379340939	-12.09298575	798.4771667
35782285	2023/7/23 5:00	28.927132	122.02633	83.1376944	5	NA	0.113867157	-1.39537351	13.92772494	174.6875873	755.7594718
35782285	2023/7/23 6:00	28.81842	121.962089	80.35817987	4	NA	-0.807562954	0.035040337	12.3239658	-167.5626715	7117.78698
35782285	2023/7/23 7:00	28.860566	121.939667	112.5427986	7	NA	-0.724032626	-0.662593451	8.287954277	-158.6573756	4255.227753
35782285	2023/7/23 8:00	28.884695	121.947995	47.76236517	2	NA	-5.796814816	-0.601304666	18.61051249	-157.9539693	2364.846725
35782285	2023/7/23 9:00	29.031553	122.015565	37.14967223	2	90	-0.340215091	-4.265923338	16.20587656	22.43632558	827.1578409
35782285	2023/7/23 10:00	28.984784	121.954746	93.91012378	5	36	0.639470433	0.395404754	11.37405925	-130.9798384	4181.022922
35782285	2023/7/23 11:00	28.915254	121.884479	137.7992829	8	50.3	1.227079642	1.197508235	19.62175543	-135.1544265	7327.051161
35782285	2023/7/23 12:00	28.863308	121.825122	68.93728337	5	144.125	-1.800974978	1.723634732	17.57276037	-135.0321775	1597.901859
35782285	2023/7/23 13:00	28.884661	121.840501	34.90988688	1	11.1	-0.203811901	-4.040117587	10.00766271	-133.5546411	3943.698351
35782285	2023/7/23 14:00	28.844792	121.914169	111.3889179	7	56.875	-1.288346098	-1.461671062	11.03610766	-154.4394851	1646.073133
35782285	2023/7/23 15:00	28.856563	121.876014	112.1490339	7	53	-1.340170807	0.393794321	22.35910312	-144.8877339	837.1731831
35782285	2023/7/23 16:00	28.887737	121.988157	139.9680129	7	126.5	-0.119067736	-0.855450479	5.357475093	-170.5237273	679.6413086
35782285	2023/7/23 17:00	28.879215	122.097747	24.01845501	3	10.2	-5.069148589	2.363613483	7.399697433	154.4680111	8389.540424
35782285	2023/7/23 19:00	29.038263	122.047958	121.7076433	7	NA	0.402521184	-0.121390042	5.476398651	75.92469814	913.3263446
35782285	2023/7/23 20:00	29.032261	122.015498	92.0917873	5	39	0.07814843	0.630604929	18.09297643	6.579339782	766.7883734
35782285	2023/7/23 21:00	29.031682	122.015669	73.90781578	6	NA	2.346447578	-1.881705323	1.226991988	25.47000847	825.007515
35782285	2023/7/23 22:00	29.031556	122.015443	84.83615153	7	NA	-1.476373107	-2.956709473	5.844973646	10.46575707	815.4497419
35782285	2023/7/23 23:00	29.032115	122.015433	87.23552439	7	NA	-0.005653158	0.939748849	14.12717287	4.368268161	784.0666572
35782285	2023/7/24	29.032066	122.015579	109.2601698	7	47	-1.253133444	0.68078662	23.73026615	11.88252381	785.6893003
35782285	2023/7/24 1:00	29.03087333	122.0151378	80.06695382	5	NA	-3.521262279	-2.489951322	34.39048832	-138.9702348	805.6327749
35782285	2023/7/24 2:00	29.031687	122.015539	94.29412634	7	0.875	-1.187623609	-2.182130833	19.08581183	15.8526862	821.8283334
35782285	2023/7/24 3:00	29.031713	122.015702	37.31861937	3	NA	1.169800525	0.536976799	5.58840504	26.51219779	820.9435205
35782285	2023/7/24 4:00	29.032008	122.015938	73.44214794	6	12.8	-0.34313935	-4.113407553	3.416684029	29.41512701	784.1273573
35782285	2023/7/24 5:00	28.932484	122.056575	113.7623164	7	NA	0.180039908	0.72457389	7.282413364	159.8012283	3145.035935
35782285	2023/7/24 6:00	28.863855	121.984048	90.40436592	4	NA	0.547019773	-0.433645595	17.3608981	-170.6449545	3230.732408
35782285	2023/7/24 7:00	28.861167	121.805959	53.29528843	3	42	1.238276941	2.228053549	10.13472909	-132.6432844	2403.342715
35782285	2023/7/24 8:00	28.84278	121.801197	103.7788569	8	NA	-1.202271012	-0.90461488	12.31573632	-134.9363995	2014.732264
35782285	2023/7/24 9:00	28.851849	121.783337	68.90796443	4	210.7	-0.114512022	0.748028384	28.06985977	-131.2348124	4024.991529
35782285	2023/7/24 10:00	28.868274	121.778812	80.19501057	5	30.5	0.514546488	1.241577683	7.974699833	-127.9880503	5104.774482
35782285	2023/7/24 11:00	28.843447	121.765973	129.0598034	6	62.7	-0.288967312	-1.574051094	2.496451955	-130.4819102	5234.463679
35782285	2023/7/24 12:00	28.866891	121.762639	89.99999932	5	42.2	0.882627311	-2.364326867	1.857333694	-126.3918634	6521.982071
35782285	2023/7/24 13:00	28.864471	121.781242	60.09593433	3	11.1	-2.548338053	2.274229231	7.947217142	-128.9209545	4721.120564
35782285	2023/7/24 14:00	28.883424	121.80467	112.4831623	7	NA	-0.022292271	-0.683652995	1.177254	-128.5007186	4366.674934
35782285	2023/7/24 15:00	28.883256	121.843399	31.0252353	2	NA	0.837291503	0.205840588	7.67414411	-134.3070455	3800.381072
35782285	2023/7/24 16:00	28.812653	121.925382	154.4823769	7	470.875	0.505398818	-0.333533709	202.8047899	-160.0601471	4133.619422
35782285	2023/7/24 17:00	28.789061	122.036458	13.84072952	1	21.33333333	2.628564398	-3.90993577	4.407234845	175.6051053	11762.85857
35782285	2023/7/24 18:00	28.817339	122.033626	43.71822965	4	117.7	-0.570561779	-1.548771431	5.469403836	175.6919522	8640.592237
35782285	2023/7/24 19:00	28.876888	122.007203	36.47695454	3	99.2	-1.636739979	-3.135767329	1.855422392	-177.3396041	1796.537894
35782285	2023/7/24 20:00	28.87782	121.998926	35.60657215	2	100	-3.006370265	3.502105657	6.048601512	-174.6138982	1682.169572
35782285	2023/7/24 21:00	28.880145	121.984062	63.01329641	3	21.5	2.365305964	-1.907524559	6.304507445	-169.662159	1425.727989
35782285	2023/7/24 22:00	28.886279	121.962189	75.63931663	6	27.1	-1.768234228	-1.540976877	2.796450415	-162.0948365	1086.679819
35782285	2023/7/24 23:00	28.895373	121.939174	138.9467624	8	120.8	-0.92633581	-1.332950946	2.296342773	-153.7102024	2536.853639
35782285	2023/7/25	28.907663	121.924051	114.9056021	6	30.8	-1.043702298	-0.36258569	7.143637786	-146.9344303	3578.246458
35782285	2023/7/25 1:00	28.920147	121.917777	94.39916845	7	29.4	-1.001885584	-0.644996745	6.116379138	-142.2588057	4394.578711
35782285	2023/7/25 2:00	28.93021	121.924273	139.6167642	8	27.5	1.257561154	0.443175227	1.223745674	-141.5331788	4074.632396
35782285	2023/7/25 3:00	28.93528	121.943147	132.6939844	7	8.5	0.218508108	-0.121589641	2.904822136	-146.4529852	2512.389803
35782285	2023/7/25 4:00	28.938154	121.967377	100.3341939	6	27.6	-0.970121274	-0.270997605	1.302933633	-155.5774863	264.1357685
35782285	2023/7/25 5:00	28.882785	122.014047	94.70269904	5	11	-1.171141184	1.199401933	27.61237355	-179.5592741	1157.272522
35782285	2023/7/25 6:00	28.744532	121.969426	109.818548	5	25.2	0.362029869	0.383084988	16.20105957	-171.9615616	11832.28101
35782285	2023/7/25 7:00	28.867725	121.940875	109.5902671	5	NA	0.081137895	0.367269885	20.1867502	-158.1330675	4010.706557
35782285	2023/7/25 8:00	29.030986	122.014461	108.5180654	6	NA	0.207785536	-0.313356727	56.61415627	-96.9642515	739.0282665
35782285	2023/7/25 9:00	29.032228	122.014589	68.15153142	6	NA	-0.221247646	1.193415108	10.6249124	-30.01299287	721.1016483
35782285	2023/7/25 10:00	28.908941	121.851268	85.62861341	4	25.57142857	1.01086678	-0.468906062	77.82657112	-130.2086429	6630.216209
35782285	2023/7/25 11:00	28.878267	121.862559	95.96448826	6	43.4	-1.934430009	0.510077434	13.91213953	-138.6362885	3229.561238
35782285	2023/7/25 12:00	28.868285	121.852583	87.83866699	7	6.9	-1.023706773	0.501126248	9.711895962	-138.6332031	2135.217302
35782285	2023/7/25 13:00	28.902946	121.832687	87.89260812	5	36.5	1.15454084	-1.140611476	4.394579828	-128.5351409	5969.189271
35782285	2023/7/25 14:00	28.907039	121.819938	118.5818246	7	16.5	-0.354488265	0.104549562	1.387664482	-125.7763519	6470.469412
35782285	2023/7/25 15:00	28.890841	121.828772	123.4462023	8	15.5	-1.749536238	-0.728242508	9.87987707	-130.4749725	4644.402857
35782285	2023/7/25 16:00	28.903664	121.818277	103.0711568	5	NA	-0.785343364	-0.484378733	15.45426372	-126.2767084	6116.821534
35782285	2023/7/25 17:00	28.932956	121.874678	109.9736405	7	NA	0.818717996	-0.966760088	1.306735547	-128.3925254	8829.967463
35782285	2023/7/25 18:00	28.935756	121.885691	33.58474976	3	67.4	4.278609688	-1.385731728	21.8042553	-129.8704784	7881.152411
35782285	2023/7/25 19:00	28.926303	121.906747	18.78697222	2	NA	-4.625439594	-3.244081164	5.757784554	-137.6290025	5635.307262
35782285	2023/7/25 20:00	29.03192	122.015877	84.65494421	6	NA	0.392809514	0.422394976	5.436313171	29.2078469	794.8883932
35782285	2023/7/25 21:00	29.031566	122.01525	45	4	22	0.124843707	-3.047131319	0.448129907	-9.570071047	796.8188693
35782285	2023/7/25 22:00	29.008437	121.977964	116.5718068	7	48.11111111	0.268419076	0.727232142	19.83153006	-124.5658335	3008.734224
35782285	2023/7/25 23:00	29.016373	121.994139	26.2118967	1	51.22222222	-0.210452799	3.15993032	13.11641653	-128.2744669	1848.048248
35782285	2023/7/26	29.031802	122.015578	94.06463078	6	15	-0.940958564	-1.585643434	11.58431813	15.97163693	814.1072423
35782285	2023/7/26 1:00	29.031973	122.015655	66.2770158	4	NA	-2.160546031	2.012585405	3.338592496	17.07695061	793.9204115
35782285	2023/7/26 2:00	29.031422	122.015687	45	3	47	2.430019675	-3.865653173	0.35552398	41.52657904	841.7870659
35782285	2023/7/26 3:00	29.031843	122.015577	66.57770173	5	75.11111111	2.356289527	-1.052614023	1.678356837	15.09157969	809.7167725
35782285	2023/7/26 4:00	29.031859	122.015533	44.07769679	5	NA	3.198201349	-3.569887322	0.504282276	12.10291798	809.031003
35782285	2023/7/26 7:00	28.848503	122.082686	47.79254081	2	NA	-0.116705466	4.336182793	27.93647889	162.0078865	8394.614717
35782285	2023/7/26 8:00	28.82748	121.931454	112.738148	5	NA	0.878017531	1.766615861	33.22594159	-160.055364	4003.210075
35782285	2023/7/26 9:00	28.874319	121.807064	51.68424652	2	NA	0.205753146	0.605135684	16.66349355	-130.5044336	3382.165713
35782285	2023/7/26 10:00	28.816098	121.773018	10.49006034	0	NA	-4.261924085	3.41130185	6.94337631	-135.1807089	4411.871891
35782285	2023/7/26 11:00	28.758777	121.729596	70.61015514	5	NA	2.640961708	0.221445608	5.454387112	-137.2091306	11380.32205
35782285	2023/7/26 12:00	28.778342	121.743899	89.11412177	6	27.5	0.880720628	0.715934111	15.91732935	-136.5519045	8918.674171
35782285	2023/7/26 13:00	28.733336	121.793773	53.8553164	2	44.3	0.156732183	-1.910363836	9.877866783	-146.7230147	10648.0322
35782285	2023/7/26 14:00	28.784901	121.752767	42.6627351	2	NA	-2.898926394	2.118007151	13.097023	-136.7528714	7789.324438
35782285	2023/7/26 15:00	28.753439	121.731303	6.496545657	0	NA	-3.916572336	3.016738876	9.227328057	-137.9335041	11664.37554
35782285	2023/7/26 16:00	28.833753	121.760392	95.9995029	7	NA	-0.807849196	-0.805382574	3.289913822	-131.2801274	5511.102714
35782285	2023/7/26 17:00	28.845149	121.783879	94.79782585	5	122.6	1.138466916	-0.938294972	82.32721147	-132.3455595	3680.022651
35782285	2023/7/26 18:00	28.905408	121.88791	97.27914378	5	44.2	0.293444162	3.321779293	46.12845354	-138.2450976	6244.371696
35782285	2023/7/26 19:00	28.938319	121.913626	123.883704	8	NA	0.474366624	-0.138443162	2.421658143	-136.0211276	5330.910323
35782285	2023/7/26 20:00	29.031896	122.015105	81.27558654	5	22.4	1.271899227	-0.674138752	1.497272023	-14.39484214	776.1722492
35782285	2023/7/26 21:00	29.031742	122.015327	31.5047313	4	2.6	2.504937961	-4.139678633	1.677575306	-1.225748609	800.4136772
35782285	2023/7/26 22:00	29.03164	122.015193	48.70455789	3	3.555555556	3.375202059	0.21999672	0.730160585	-13.27122694	789.7286167
35782285	2023/7/26 23:00	29.031599	122.015552	67.50000061	5	42.33333333	4.038524952	-1.054545389	0.480998147	19.5052594	824.9118309
35782285	2023/7/27	29.03178	122.01529	0	0	14.2	6.754321575	-1.553080797	0	-3.817927542	796.1167369
35782285	2023/7/27 1:00	29.032005	122.015316	115.9199089	5	10.5	2.036031905	-0.804964063	12.92179857	-1.476044513	794.6132966
35782285	2023/7/27 2:00	29.031777	122.015301	110.4589949	5	13.1	2.564899776	-0.617557134	0.88125682	-3.041708601	797.2300481
35782285	2023/7/27 3:00	29.031799	122.01534	103.8463481	6	33.1	3.345744867	0.668215685	5.260103836	-0.217317061	800.5458183
35782285	2023/7/27 4:00	29.035147	122.016453	83.07782799	6	NA	1.640675621	-2.917482459	8.293072078	13.48902945	433.7545881
35782285	2023/7/27 5:00	29.040449	122.048278	56.58724602	5	14.8	2.395664097	-4.082658883	1.517312855	72.05674143	1006.73154
35782285	2023/7/27 6:00	28.938158	121.94919	70.31609812	3	68.2	0.809386685	-0.632786706	17.64063336	-147.9390734	1933.660901
35782285	2023/7/27 7:00	28.871076	121.849336	85.5046746	6	62.6	-0.358118906	-3.786649451	3.28021724	-137.5779622	2505.408512
35782285	2023/7/27 8:00	28.845407	121.799284	70.64777447	3	40.5	-1.922106427	1.368550197	18.81289123	-134.2790988	2319.081023
35782285	2023/7/27 9:00	28.727225	121.774752	26.70721752	3	62.9	-6.363726589	-1.158561149	4.551624845	-145.0688265	11815.30253
35782285	2023/7/27 10:00	28.713873	121.817376	67.57182554	3	65.5	2.386331724	-0.368037838	14.34421807	-151.1703725	12388.24158
35782285	2023/7/28 20:00	28.71894	121.805102	116.8804333	6	NA	2.885538856	-3.375263586	45.1789926	-149.2873611	12032.90494
35782285	2023/7/28 21:00	28.75486	121.821642	81.90079715	5	542.5	-0.33190412	-0.175945367	25.33630427	-148.2728801	7842.808029
35782285	2023/7/28 22:00	28.846402	121.823123	79.60685558	5	NA	-4.016008048	-5.808166747	5.00989903	-137.4769992	417.0678468
35782285	2023/7/28 23:00	29.040781	121.876665	55.23656509	4	140.1	-3.394147647	0.10376235	9.86175973	-85.41557193	11206.63862
35782285	2023/7/29	29.059277	121.875185	76.90791354	6	25.6	0.336431899	-1.667303763	18.52110407	-77.07115212	11687.38197
35782285	2023/7/29 1:00	29.075435	121.851219	111.6641664	7	100.2	3.76345974	-0.826049223	13.1360186	-72.86408442	14440.26242
35782285	2023/7/29 2:00	29.071272	121.899745	112.4120978	5	25.8	-1.46971112	0.303830289	43.68602432	-68.38412511	9885.125315
35782285	2023/7/29 3:00	29.09267	121.861856	74.18970253	5	NA	-0.180498518	4.931841618	8.973325493	-65.41591425	14246.17364
35782285	2023/7/29 4:00	29.092367	121.863809	62.33827228	3	NA	1.497024598	-5.431672816	12.35788889	-65.2454971	14062.32938
35782285	2023/7/29 5:00	29.095592	121.870098	147.1767422	7	11.9	-0.007754154	-1.463788072	0.535321157	-63.14655219	13663.82172
35782285	2023/7/29 6:00	29.037641	121.889764	85.0390135	7	NA	-4.069439535	1.745888726	6.885803453	-86.5677046	9910.716176
35782285	2023/7/29 7:00	28.957736	121.971168	100.955432	7	12	1.147601035	-1.269239397	8.921851496	-152.0870313	813.1049375
35782285	2023/7/29 8:00	29.042901	122.026635	112.3491536	5	NA	3.003155744	2.265485625	25.71715825	40.01157463	672.4645503
35782285	2023/7/29 9:00	29.033277	122.026401	62.42475737	7	NA	-0.914658375	-2.414859682	1.526390094	77.26255884	444.4647126
35782285	2023/7/29 10:00	29.059974	122.055589	115.0905292	5	18.9	-0.776812069	-3.974261824	24.4672658	50.74177188	1089.852761
35782285	2023/7/29 11:00	29.032392	122.014087	100.7325814	5	128.9	-1.858082131	-0.129173086	14.37019843	-40.09237771	670.4138631
35782285	2023/7/29 12:00	29.033431	122.024674	103.3652998	6	65.9	-3.159298977	2.812365378	4.696458232	74.00515032	431.2445235
35782285	2023/7/29 13:00	28.960727	122.053878	97.17808092	6	NA	-3.719971848	3.778364521	6.194719624	154.2777349	2683.28787
35782285	2023/7/29 14:00	28.963837	122.069511	131.1334323	7	29.7	-2.683944601	1.525160653	7.169406826	144.680881	4226.906375
35782285	2023/7/29 15:00	28.91214	122.036043	95.06338537	7	24.4	2.511461248	-3.784739289	6.517652535	171.2938367	1856.627475
35782285	2023/7/29 16:00	29.031501	122.01526	62.73682786	5	32.875	2.525176059	-6.617093776	0.629757781	-9.857529105	799.2829703
35782285	2023/7/29 17:00	28.978992	122.050309	10.18873959	0	17	0.583064135	10.05851049	6.781140501	149.4462803	2627.896346
35782285	2023/7/29 18:00	28.995314	122.022082	56.06813392	3	18.5	-1.283991562	-0.040029205	13.38692975	170.5945337	3019.137735
35782285	2023/7/29 19:00	29.015657	122.018268	71.5867251	3	23.4	2.96320059	-3.994540923	33.91841496	170.5363917	2206.12252
35782285	2023/7/29 20:00	29.03175	122.015227	45.00000182	4	NA	2.94292423	-5.159068111	0.432587996	-8.668032929	790.673063
35782285	2023/7/29 21:00	29.031855	122.015241	100.3276959	8	8.6	1.753413972	-3.696018103	0.925488101	-6.610333521	789.9891058
35782285	2023/7/29 22:00	29.031631	122.015074	86.66429858	7	30.33333333	-2.258313442	-2.882987507	3.108434522	-23.25639226	778.5677409
35782285	2023/7/29 23:00	29.031757	122.015181	95.16385128	7	NA	-0.047651396	-3.325711749	1.693602766	-11.89543636	786.1258466
35782285	2023/7/30	29.032198	122.015497	77.43718285	8	NA	-1.931751002	0.915805581	19.6989328	6.902383532	773.5543361
35782285	2023/7/30 1:00	29.032026	122.015248	79.17751411	6	41.7	1.792491745	-3.843326094	10.31678053	-5.052683735	787.7231785
35782285	2023/7/30 2:00	29.031715	122.015064	132.3489101	8	4	-0.498989772	-1.347679819	3.92209233	-21.14186591	775.7916623
35782285	2023/7/30 3:00	29.031981	122.015282	52.78657122	5	42.8	2.618180819	-4.137217823	2.036642602	-3.413336145	791.7281393
35782285	2023/7/30 4:00	29.031575	122.015772	105.0146506	7	NA	-0.228435673	-1.023792659	54.84541412	37.32827978	834.4175219
35782285	2023/7/30 5:00	29.011602	122.087143	29.56755262	4	NA	-2.106161607	-4.814755634	14.77267626	107.13572	5501.556735
35782285	2023/7/30 8:00	29.033199	122.015385	74.38169746	6	85.625	0.449281046	-1.95424467	6.3072552	0.99590288	670.4165051
35782285	2023/7/30 9:00	29.034801	122.017431	112.4797455	6	NA	-1.769582232	0.238890588	25.84920389	26.2531198	458.6182648
35782285	2023/7/30 10:00	29.038348	122.023583	55.61825896	2	NA	2.967411039	3.479590665	12.1058343	44.89601237	167.0609646
35782285	2023/7/30 11:00	29.017176	122.052875	54.17568364	3	8.714285714	2.539765314	-1.489886086	7.045452855	112.8469537	2604.092756
35782285	2023/7/30 12:00	28.972279	122.048395	112.1531792	5	14.4	0.580955389	0.209451324	30.27173213	153.6960673	2203.123609
35782285	2023/7/30 13:00	28.882244	122.088688	114.7473196	5	NA	-0.673141573	-0.093962349	25.08626123	156.5499784	7460.817965
35782285	2023/7/30 17:00	29.031544	122.015468	93.79577799	6	NA	1.418794642	0.719832694	3.624190468	13.32925679	818.1040881
35782285	2023/7/30 18:00	29.031341	122.015609	111.5777311	8	NA	0.187950762	-1.09914474	0.987069094	41.91641332	836.346852
35782285	2023/7/30 19:00	29.041182	122.066313	81.13009494	5	24.8	0.750221214	2.307690712	17.32702496	77.27947565	2513.347689
35782285	2023/7/30 20:00	29.031637	122.015706	79.29631821	6	10.6	-2.610970798	-1.033000867	6.066223891	29.82642787	829.076503
35782285	2023/7/30 21:00	29.031573	122.015703	94.52201707	6	65.9	0.187947224	-0.708668576	7.505431446	32.72055601	836.0640569
35782285	2023/7/30 22:00	29.031853	122.01555	143.3765314	8	10.7	0.254257514	0.671452731	1.704964815	13.24877322	809.2733247
35782285	2023/7/30 23:00	29.031578	122.015674	69.42180976	6	21.77777778	1.823579267	-1.187233031	8.454389346	30.3184616	836.1397272
35782285	2023/7/31	29.034401	122.019313	82.71942647	4	22	-1.90797088	-1.684267064	14.18122682	46.41771996	448.554644
35782285	2023/7/31 1:00	29.03161	122.015872	56.25000182	5	46.7	2.30623568	-1.31030041	0.432588583	41.28931699	828.6344936
35782285	2023/7/31 2:00	29.031536	122.015498	82.83598962	7	NA	1.50043722	-0.125374405	3.984502536	16.64670283	821.145641
35782285	2023/7/31 3:00	29.031546	122.015357	108.1028027	6	NA	1.477874316	-0.649154478	0.913495957	1.503914469	807.4747531
35782285	2023/7/31 4:00	29.03153	122.015335	33.75000152	3	22.2	2.036798175	-0.995948363	0.324441688	-0.907723283	805.7452276
35782285	2023/7/31 10:00	29.033026	122.029598	46.62285401	2	1.2	-1.51978206	2.669723152	15.20852434	81.17033142	460.5809612
35782285	2023/7/31 11:00	29.029814	122.013553	109.0395622	6	172.4	-0.094103578	0.30816802	12.13406983	-128.8386205	711.1829685
35782285	2023/7/31 12:00	29.039429	122.016938	50.5897065	2	474.3	1.761968363	-0.424684851	55.54794373	9.530405924	81.63570548
35782285	2023/7/31 13:00	29.049373	122.042432	55.74942916	4	NA	2.305295543	0.886687542	29.85426414	52.45424091	352.2292438
35782285	2023/7/31 14:00	29.031379	122.014183	73.0073792	4	NA	0.720762036	-0.262954925	17.85680629	-73.69153466	700.6056713
35782285	2023/7/31 15:00	29.01215	122.023693	141.8439685	8	59.9	0.71448045	0.297551374	9.330240544	158.8075742	2753.343106
35782285	2023/7/31 16:00	29.018349	122.038574	113.7096596	7	26.6	-1.800356929	1.930291365	7.527175533	121.9400579	2076.515056
35782285	2023/7/31 17:00	29.031819	122.01469	100.7713312	6	194.4285714	-0.442872064	-0.106416893	15.43631497	-37.86269051	737.847627
35782285	2023/7/31 18:00	29.013855	122.051528	91.22190505	6	106	-1.209764621	1.522853555	3.546009583	118.4319577	2862.77632
35782285	2023/7/31 19:00	28.981577	121.937551	116.2496176	6	44.8	-1.72383184	-0.324700233	20.89002234	-125.8817858	4856.265591
35782285	2023/7/31 20:00	29.031559	122.015646	114.2793769	7	103.7	0.992514908	-1.401893224	4.993514284	29.09884568	834.7589205
35782285	2023/7/31 21:00	29.030615	122.015989	101.2499997	5	NA	1.188079049	0.399932739	0.726589798	129.3648983	893.3211257
35782285	2023/7/31 22:00	29.031512	122.015435	82.26884773	5	NA	2.230965619	-0.43916169	14.3072889	10.60660127	815.6880657
35782285	2023/7/31 23:00	29.031664	122.015509	70.18875634	5	52	-0.898649039	-1.190374619	10.40234172	14.03414331	819.4277492
35782285	2023/8/1	29.030917	122.015655	104.2152086	7	78	0.34791202	0.214410125	15.78080716	120.8451482	852.4968465
35782285	2023/8/1 1:00	29.03146	122.015377	55.32772368	4	31.3	2.256433649	2.027217493	0.411677107	4.491253483	811.3908157
35782285	2023/8/1 2:00	29.031648	122.015423	92.7822674	6	49	1.987977848	0.701183345	1.393272771	7.056206037	811.535706
35782285	2023/8/1 3:00	29.033512	122.014681	95.24302769	7	NA	0.474629254	-2.241864468	169.5549015	-13.4593654	645.3745963
35782285	2023/8/1 4:00	29.031555	122.015391	56.2500003	5	29.8	2.223913796	0.971824706	0.448129928	5.072089903	810.5124019
35782285	2023/8/1 5:00	28.872209	122.024082	52.88045653	3	NA	-2.858968268	-1.919228177	12.27349577	177.2280618	2556.497867
35782285	2023/8/1 6:00	28.816973	121.95804	98.55556677	6	NA	2.664140049	1.304464235	17.27219283	-166.736516	6838.299968
35782285	2023/8/1 7:00	28.840261	121.89783	58.06807802	6	NA	-0.008908515	2.238154891	1.303987009	-151.5255217	549.7608342
35782285	2023/8/1 8:00	28.849204	121.900243	98.54931543	7	NA	1.471246207	-1.060806824	12.28239817	-150.8683628	215.4824194
35782285	2023/8/1 9:00	28.729922	122.021173	91.38701554	4	NA	-0.470673411	-2.683922732	27.31967398	179.0224675	16776.62559
35782285	2023/8/1 10:00	28.707893	122.031589	63.84092995	5	NA	-1.098508767	-2.14693735	4.017448063	177.462502	19074.5147
35782285	2023/8/1 11:00	28.707855	121.973756	64.92230734	6	NA	1.789402552	3.439009951	5.941303055	-173.5284446	15166.37155
35782285	2023/8/1 14:00	28.772719	122.0478	105.6653636	8	NA	2.467486857	2.795862464	4.47841131	173.6838885	13773.27075
35782285	2023/8/1 15:00	28.818828	122.054078	77.63095199	6	NA	1.702968966	1.260701408	22.37487439	170.8694318	9156.424199
35782285	2023/8/1 16:00	28.849443	122.066692	67.44658584	7	NA	3.327835647	4.926214734	6.139169167	166.0228378	7122.753397
35782285	2023/8/1 17:00	28.888189	122.033007	8.158906742	0	NA	5.335217474	-5.893563519	14.39676078	173.7909828	2008.272021
35782285	2023/8/1 18:00	28.904535	121.974651	84.39990034	5	NA	-1.155907888	2.593538396	9.085657598	-164.2001946	380.7925191
35782285	2023/8/1 19:00	28.976805	121.973337	27.62130529	3	NA	3.381081278	5.646996842	5.274620972	-145.7597701	2639.755588
35782285	2023/8/1 20:00	29.031375	122.015639	59.95455051	4	35	1.547206672	1.02794743	6.451390525	41.46497662	838.3542178
35782285	2023/8/1 21:00	29.031476	122.015313	107.4917609	6	21	-1.485208173	1.231931048	1.29162671	-3.82854774	804.9206585
35782285	2023/8/1 22:00	29.031648	122.016012	129.5269854	7	120	-0.717663957	-0.688631332	4.62432369	46.01993541	821.8932649
[truncated: 129 more rows]
