# Supplementary material for: Disrupted Skies: How Offshore Wind Farms Alter Flight Behavior of Breeding Seabirds
Source: Ecol Evol. 2026 Jul 29;16(8):e74089. doi: 10.1002/ece3.74089 (PMC13418616; doi:10.1002/ece3.74089)
Supplement: Supplementary file 4 — Data S3: README. [file ECE3-16-e74089-s002.txt]

###################################
README --- Main_data.csv
###################################


This file contains trajectory-level movement data for Bridled Terns (Onychoprion anaethetus) tracked during the 2023 breeding season at Youbeng Isle, Xiangshan County, Zhejiang Province, China. Each row represents one 10-s trajectory segment derived from 10 consecutive 1-s interval location fixes recorded hourly.

Variable definitions

individual.local.identifier: Unique identifier for each tracked individual bird.

timestamp_hour: Timestamp corresponding to the hourly tracking sequence.

centroid_lat: Latitude of the geometric centroid of the 10-s trajectory.

centroid_long: Longitude of the geometric centroid of the 10-s trajectory.

mean_redirection: Mean directional change between consecutive movement vectors within a trajectory, measured in degrees.

num_of_turns: Number of turns within a trajectory. A turn was defined as a directional change greater than 30° between consecutive movement vectors.

mean_altitude_m: Mean flight altitude of the trajectory, measured in metres.

mean_tailwind: Mean tailwind component for the trajectory, measured in m/s.

mean_crosswind: Mean crosswind component for the trajectory, measured in m/s.

mean_speed_m_s: Mean flight speed of the trajectory, measured in m/s.

bearing_from_colony: Bearing from the centre of the breeding colony island to the trajectory centroid, measured in degrees.

Min_distance_to_turbine: Minimum distance from the trajectory centroid to the nearest wind turbine, measured in metres.

Reference locations

Centre of the breeding colony island, Youbeng Isle:
Longitude = 122.0153431
Latitude = 29.0310807

Centre of Rapeseed Isle:
Longitude = 122.0229439
Latitude = 29.0289914

Notes

Tailwind and crosswind components were calculated from ERA5-Land hourly 10-m wind data and paired to the time and location of each trajectory.

Coordinates are given in decimal degrees using longitude and latitude.


###################################
README --- Location of the wind turbines.csv
###################################
This file contains the location of the wind turbines used in the analysis.

POINT_X: Longitude
POINT_Y: Latitude

⣿⣿⣿⣿⣿⣿⣿⣿⣿⣿⣿⣿⣿⣿⣿⡿⣿⣿⣿⣿⣿⣿⣿⣿⣿⣿⣿⣿⣿⣿
⣿⣿⣿⣿⣿⣿⣿⣿⣿⣿⣿⣿⣿⣿⡿⠁⣿⣿⣿⣿⣿⣿⣿⣿⣿⣿⣿⣿⣿⣿
⣿⣿⣿⣿⣿⣿⣿⣿⣿⣿⣿⣿⣿⣿⠃⠀⣿⣿⣿⣿⣿⣿⣿⣿⣿⣿⣿⣿⣿⣿
⣿⣿⣿⣿⣿⣿⣿⣿⣿⣿⣿⣿⣿⣿⠀⢀⣿⣿⣿⣿⣿⣿⣿⣿⣿⣿⣿⣿⣿⣿
⣿⣿⣿⣿⣿⣿⣿⣿⣿⣿⣿⣿⣿⡇⠀⢸⣿⣿⣿⣿⣿⣿⣿⣿⣿⣿⣿⣿⣿⣿
⣿⣿⣿⣿⣿⣿⣿⣿⣿⣿⣿⣿⣿⡇⠀⢸⣿⣿⣿⣿⣿⣿⣿⣿⣿⣿⣿⣿⣿⣿
⣿⣿⣿⣿⣿⣿⣿⣿⣿⣿⣿⣿⣿⣿⡶⢾⣿⣿⣿⣿⣿⣿⣿⣿⣿⣿⣿⣿⣿⣿
⣿⣿⣿⣿⣿⣿⣿⣿⣿⣿⣿⣿⣿⣏⠀⠀⣹⡿⠿⣿⣿⣿⣿⣿⣿⣿⣿⣿⣿⣿
⣿⣿⣿⣿⣿⣿⣿⣿⣿⠿⠛⠁⠀⣻⠷⠾⣿⣄⡀⠈⠙⠿⣿⣿⣿⣿⣿⣿⣿⣿
⣿⣿⣿⣿⣿⠿⠛⠋⠀⣀⣤⣶⣿⣿⠀⠀⣿⣿⣿⣷⣦⣀⠈⠛⢿⣿⣿⣿⣿⣿
⣿⣿⣿⣭⣤⣤⣶⣾⣿⣿⣿⣿⣿⣿⠀⠀⣿⣿⣿⣿⣿⣿⣿⣦⣄⠻⣿⣿⣿⣿
⣿⣿⣿⣿⣿⣿⣿⣿⣿⣿⣿⣿⣿⡟⠀⠀⢻⣿⣿⣿⣿⣿⣿⣿⣿⣿⣿⣿⣿⣿
⣿⣿⣿⣿⣿⣿⣿⣿⣿⣿⣿⣿⣿⡇⠀⠀⢸⣿⣿⣿⣿⣿⣿⣿⣿⣿⣿⣿⣿⣿
⣿⣿⣿⣿⣿⣿⣿⣿⣿⣿⣿⣿⣿⡇⠀⠀⢸⣿⣿⣿⣿⣿⣿⣿⣿⣿⣿⣿⣿⣿
⣿⣿⣿⣿⣿⣿⣿⣿⣿⣿⣿⣿⣿⣧⣤⣤⣼⣿⣿⣿⣿⣿⣿⣿⣿⣿⣿⣿⣿⣿
